# Supplementary material for: Plasma sterols and vitamin D are correlates and predictors of ozone-induced inflammation in the lung: A pilot study
Source: PLoS One. 2023 May 15;18(5):e0285721. doi: 10.1371/journal.pone.0285721 (PMC10184915; doi:10.1371/journal.pone.0285721)
Supplement: S1 Table — (XLSX) [file pone.0285721.s002.xlsx]

## Sheet: Sheet1
Table S1. Subject demographics
Disease Status		Non-asthmatics						Asthmatics						P-value*
		All		Sex				All		Sex
				Male		Female				Male		Female
N		12		6		6		12		6		6
Race (W/B/As/M)		7/3/1/1		2/3/1/0		5/0/0/1		10/2/0/0		6/0/0/0		4/2/0/0
Race (W/NW)		7/5		2/4		5/1		10/2		6/0		4/2
H/NH		0/12		0/6		0/6		1/11		0/6		1/5
		Mean	± SD	Mean	± SD	Mean	± SD	Mean	± SD	Mean	± SD	Mean	± SD
Age		25.4167	4.73782	28	5.32917	22.8333	2.2286	26.5833	5.86915	24	3.94968	29.1667	6.6458	0.597471
BMI		25.55	4.72469	25.45	5.39694	25.65	4.46755	24.65	4.48624	22.3833	1.59927	26.9167	5.42122	0.637002
Key
*-Comparison between non-asthmatics and asthmatics by Wilcoxon rank-sign test
W-White, B-Black, As- Asian, M- Mixed
H-Hispanic, NH- Non-hispanic
BMI - Body mass index
