# Supplementary material for: Plasma sterols and vitamin D are correlates and predictors of ozone-induced inflammation in the lung: A pilot study
Source: PLoS One. 2023 May 15;18(5):e0285721. doi: 10.1371/journal.pone.0285721 (PMC10184915; doi:10.1371/journal.pone.0285721)
Supplement: S2 Table — (XLSX) [file pone.0285721.s003.xlsx]

## Sheet: Sheet1
Table S2. Summary of lung function changes following ozone exposure.
Disease Status		Non-asthmatics
Lung Function		Pre		Post		P-value*	Sex								P-value†
							Male				Female
							Pre		Post		Pre		Post
Analytes		Mean	± SD	Mean	± SD		Mean	± SD	Mean	± SD	Mean	± SD	Mean	± SD
FEV1 Percent Predicted		102.75	14.8454	88	18.1859	0.000488	94.1667	10.3231	82	11.5369	111.333	14.1939	94	20.3076	0.3215
Δ FEV1		—		-14.75	8.61421	—			-12.1667	6.2849	—		-17.3333	10.2111	—
FVC1 Percent Predicted		105.25	18.4446	94.3333	19.8601	0.001953	95.8333	14.1339	88.3333	12.2868	114.667	18.3267	100.333	19.8461	0.1334
Δ FVC1		—		-10.9167	7.77476	—			-7.5	4.44597	—		-14.3333	8.04156	—
FEV1/FVC1		84.3283	5.79117	80.2092	6.49755	0.000977	83.4817	5.12738	78.745	5.57586	85.175	6.76553	81.6733	8.12881	0.5511
Responder Status		R/NR				—	R/NR				R/NR				—
Inflammatory Responder		9/3					5/1				4/2
Lung Responder		10/2					5/1				5/1
Disease Status		Asthmatics
Lung Function		Pre		Post		P-value*	Sex								P-value†	P-value§	Pre	Post	P-valueII
							Male				Female
							Pre		Post		Pre		Post
Analytes		Mean	± SD	Mean	± SD		Mean	± SD	Mean	± SD	Mean	± SD	Mean	± SD			P-value**	P-value**
FEV1 Percent Predicted		99.9167	9.82999	98.25	10.0102	0.070313	97.6667	8.5479	96.1667	10.6849	102.167	11.2857	100.333	9.79115	0.8547	5.52426e-05	0.614313	0.073107	0.3692
Δ FEV1		—		-1.66667	2.93361	—			-1.5	2.66458	—		-1.83333	3.43026	—
FVC1 Percent Predicted		100.417	9.13991	89.3333	12.6083	0.000488	101.167	8.93122	87.5	15.1756	99.6667	10.1325	91.1667	10.553	0.1222	0.952866	0.452796	0.437469	0.0313
Δ FVC1		—		-11.0833	5.72805	—			-13.6667	6.7429	—		-8.5	3.27109	—
FEV1/FVC1		83.8392	4.63227	96.12	9.67078	0.000977	82.415	5.43637	94.8833	10.4792	85.2633	3.57567	97.3567	9.60568	0.9299	1.98128e-07	0.86304	1.12305e-06	0.7308
Responder Status		R/NR				—	R/NR				R/NR				—
Inflammatory Responder		7/5					2/4				5/1
Lung Responder		2/10					1/5				1/5
Key
*-Comparison by Wilcoxon rank-sign test between time points within each group
†-mixed model with repeated measures for effect of sex and ozone
§- mixed model with repeated measures for effect of disease status and time
**-Fisher's LSD post hoc test
ll-mixed model with repeated measures effect of sex, disease status, and ozone
R-Responder, NR-Non-responder
