# Supplementary material for: Plasma sterols and vitamin D are correlates and predictors of ozone-induced inflammation in the lung: A pilot study
Source: PLoS One. 2023 May 15;18(5):e0285721. doi: 10.1371/journal.pone.0285721 (PMC10184915; doi:10.1371/journal.pone.0285721)
Supplement: S3 Table — (XLSX) [file pone.0285721.s004.xlsx]

## Sheet: Sheet1
Table S3. Induced sputum cell characteristics.
Disease Status		Non-asthmatics
SPUTUM		Pre		Post		P-value*	BH adjusted p-value	Sex								P-value†	BH adjusted p-value
								Male				Female
								Pre		Post		Pre		Post
Analytes		Mean	± SD	Mean	± SD			Mean	± SD	Mean	± SD	Mean	± SD	Mean	± SD
Sample Weight		3776.5	1969.45	3206.58	1852.14	0.423828	0.580211	3309.17	2242.75	3044.17	870.283	4040.5	1808.47	3436.17	2579.6	0.8022	0.947818
Total Cell Count (TCC)		7.41542e+06	7.10706e+06	1.55017e+07	1.9935e+07	0.109863	0.286	1.09167e+07	8.74829e+06	2.51933e+07	2.5347e+07	5.11583e+06	3.23664e+06	5.32333e+06	2.14723e+06	0.0789	0.51285
TCC/mg		3343.17	5278.95	5239.17	6294.8	0.203613	0.442	5601.5	6977.19	8239.17	8011.53	1540.17	1081.03	2018.83	1106.25	0.3834	0.663867
% PMN		39.61	24.1734	69.3367	16.2235	0.001465	0.01911	49.9967	27.216	71.9167	16.2953	28.2917	16.1451	62.8083	15.4027	0.5074	0.6643
PMN/mg		2028	4291.63	4304.5	5906.28	0.020996	0.1092	3705.33	5802.01	6986	7648.08	514.167	488.3	1369.67	894.831	0.3312	0.663867
Δ PMN %		—		29.7267	23.5503	—		—		21.92	15.1741	—		34.5167	29.6553	—
% Macrophage		57.8642	24.1073	29.2925	16.0301	0.001465	0.01911	47.7067	26.8194	26.95	15.7784	69.95	15.9093	35.9483	15.1482	0.4465	0.6643
Macrophages/mg		1245.75	1058.85	883.583	644.295	0.30127	0.474118	1786	1264.58	1188.5	741.534	1001	654.266	625.333	369.069	0.9581	0.958
% Eosinophils		0.208333	0.390869	0.213333	0.304939	0.9375	0.966	0.313333	0.528381	0.39	0.348712	0.103333	0.174547	0.146667	0.266433	0.6023	0.745333
Eosinophils/mg		11.1667	33.4496	13.9167	26.9594	0.8125	0.920833	21	47.1678	26.8333	34.5336	1.33333	2.16025	3	5.01996	0.8954	0.958
% Lymphocyte		0.791667	0.645288	0.556667	0.421735	0.274902	0.474118	0.745	0.570149	0.248333	0.0947453	0.94	0.665763	0.69	0.274591	0.9474	0.958
Lymphocytes/mg		28.8333	53.6315	19.25	14.7348	0.850098	0.920833	47.5	73.4214	17.6667	15.3058	13.6667	9.43751	14.5	9.77241	0.5113	0.6643
% Bronchial Epithelial Cells (BEC)		1.5275	1.83752	0.601667	0.701995	0.003906	0.0338867	1.24167	0.869239	0.493333	0.625065	0.715	1.05988	0.411667	0.6527	0.1271	0.550333
BEC/mg		29.6667	32.5809	18.0833	28.3435	0.289063	0.474118	41.8333	38.1545	20.1667	35.8297	10.1667	19.5081	6.66667	9.99333	0.3176	0.663867
Disease Status		Asthmatics
SPUTUM		Pre		Post		P-value*	BH adjusted p-value	Sex								P-value†	BH adjusted p-value	P-value§	BH adjusted p-value	Pre		Post		P-valuell	BH adjusted p-value
								Male				Female
								Pre		Post		Pre		Post
Analytes		Mean	± SD	Mean	± SD			Mean	± SD	Mean	± SD	Mean	± SD	Mean	± SD					P-Value**	BH adjusted p-value	P-Value**	BH adjusted p-value
Sample Weight		2841.67	1620.8	2544.25	2024.48	0.733398	0.920833	3257.17	1571.45	1759.67	1157.68	2426.17	1701.65	3328.83	2489.8	0.0063	0.1638	0.7824	0.847167	0.228038	0.5525	0.39112	0.717889	0.2081	0.39325
Total Cell Count (TCC)		2047500	1.36269e+06	5592500	8.37616e+06	0.129395	0.304909	1.90833e+06	1.84359e+06	6.70583e+06	1.19494e+07	2.18667e+06	799967	4.47917e+06	2.93082e+06	0.49	0.6643	0.4275	0.7826	0.255018	0.5525	0.0388912	0.337133	0.1827	0.39325
TCC/mg		907.374	669.727	5628	14281.5	0.052246	0.16965	717.185	807.007	9220.89	20382	1097.56	498.702	2035.1	1518.37	0.3758	0.663867	0.53	0.7826	0.473098	0.717889	0.908558	0.962	0.6019	0.7475
% PMN		33.7075	13.3339	57.7825	27.5333	0.03418	0.127029	31.3383	15.3333	45.6717	23.6342	36.0767	11.9401	69.8933	27.5173	0.2362	0.663867	0.594	0.7826	0.497112	0.717889	0.187014	0.5525	0.6394	0.7475
PMN/mg		333.75	323.581	4637.67	12295.7	0.026855	0.116567	251.833	383.538	7547.67	17619.8	415.667	259.121	1727.67	1351.41	0.4168	0.6643	0.6018	0.7826	0.564684	0.773158	0.90967	0.962	0.6897	0.7475
Δ PMN %		—		24.075	27.4829	—		—		14.3333	28.445	—		33.8167	24.9961	—
% Macrophage		60.5692	13.9919	35.5492	24.9139	0.009277	0.06032	61.9633	18.4707	43.785	23.2447	59.175	9.2125	27.3133	25.7379	0.3701	0.663867	0.7231	0.847167	0.746134	0.933524	0.455144	0.717889	0.8892	0.889
Macrophages/mg		521.583	325.463	842.333	1718.78	0.233398	0.466	408.333	357.805	1404.67	2390.24	634.833	272.457	280	164.648	0.1952	0.663867	0.2357	0.7358	0.10509	0.542286	0.925332	0.962	0.2405	0.39325
% Eosinophils		2.145	2.91333	3.76833	5.51662	0.831055	0.920833	2.835	3.94242	6.375	7.00552	1.455	1.40965	1.16167	1.25228	0.103	0.5356	0.3762	0.7826	0.136667	0.542286	0.00790922	0.20566	0.0882	0.39325
Eosinophils/mg		26.75	53.186	57.5	70.3259	0.375	0.541667	34.5	75.45	96	82.0926	19	19.6571	19	24.1661	0.2159	0.663867	0.2793	0.7358	0.440529	0.717889	0.0348977	0.337133	0.2423	0.39325
% Lymphocyte		0.681667	0.709261	1.07417	1.35464	0.96582	0.966	0.255	0.238139	1.44333	1.60955	1.10833	0.783005	0.705	1.05799	0.0623	0.51285	0.2152	0.7358	0.754481	0.933524	0.145866	0.542286	0.0981	0.39325
Lymphocytes/mg		6.58333	7.50101	19.4167	34.9531	0.772461	0.920833	2.16667	2.40139	35.1667	45.5781	11	8.43801	3.66667	3.88158	0.0576	0.51285	0.2369	0.7358	0.106346	0.542286	0.990203	0.99	0.104	0.39325
% Bronchial Epithelial Cells (BEC)		2.89583	3.4067	1.82667	4.19149	0.09668	0.279356	3.61	4.17171	2.72667	5.9142	2.18167	2.62776	0.926667	1.31499	0.9084	0.958	0.9316	0.932	0.249836	0.5525	0.30219	0.604	0.6333	0.7475
BEC/mg		18.6667	18.7778	71.5833	200.142	0.30957	0.474118	20.1667	23.3873	138.333	278.218	17.1667	14.9455	4.83333	5.11534	0.2665	0.663867	0.2831	0.7358	0.794471	0.938364	0.209092	0.5525	0.2144	0.39325
Key
*-Comparison by Wilcoxon rank-sign test between time points within each group
†-mixed model with repeated measures for effect of sex and ozone
§- mixed model with repeated measures for effect of disease status and time
**-Fisher's LSD post hoc test
ll-mixed model with repeated measures effect of sex, disease status, and ozone
P-values <0.05 and q-values <0.2 are in bold
