# Supplementary material for: Plasma sterols and vitamin D are correlates and predictors of ozone-induced inflammation in the lung: A pilot study
Source: PLoS One. 2023 May 15;18(5):e0285721. doi: 10.1371/journal.pone.0285721 (PMC10184915; doi:10.1371/journal.pone.0285721)
Supplement: S4 Table — (XLSX) [file pone.0285721.s005.xlsx]

## Sheet: Sheet1
Table S4. Cytokine concentrations in induced sputum.
Disease Status		Non-asthmatics
SPUTUM		Pre		Post		P-value*	BH adjusted p-value	Sex								P-value†	BH adjusted p-value
								Male				Female
								Pre		Post		Pre		Post
Analytes		Mean	± SD	Mean	± SD			Mean	± SD	Mean	± SD	Mean	± SD	Mean	± SD
IFNγ		5.40457	10.7049	12.1726	27.222	0.25	0.591111	9.00693	14.8052	22.3845	37.1349	1.80222	1.33068	1.96067	0.998604	0.4238	0.701538
IL-10		3.0767	5.06807	3.05097	3.48348	0.733398	0.8796	4.91311	6.90348	4.74579	4.4395	1.2403	0.869488	1.35615	0.305416	0.8871	0.919322
IL-12p70		1.7837	3.0277	4.09413	6.22657	0.380371	0.638333	2.95543	4.05906	7.33458	7.71272	0.611981	0.629558	0.853675	0.779173	0.2612	0.685455
IL-13		142.499	132.478	166.553	91.4174	0.092285	0.35175	204.412	162.497	214.774	108.271	80.5863	54.8294	118.333	32.9028	0.4358	0.701538
IL-1β		320.189	557.474	421.594	518.168	0.077148	0.35175	568.475	730.628	705.745	626.781	71.9022	44.0794	137.443	63.7368	0.8113	0.872143
IL-2		8.0137	11.9035	7.98054	6.65384	0.339355	0.635625	12.1629	16.2208	11.239	8.39675	3.86447	2.70014	4.72206	1.18912	0.6823	0.838846
IL-4		0.644606	1.03729	0.72026	0.517755	0.092285	0.35175	0.980485	1.44004	0.971436	0.651506	0.308728	0.150482	0.469085	0.117808	0.6708	0.838846
IL-6		74.2058	71.5524	135.16	72.5622	0.000488	0.02928	86.6239	62.2593	153.304	72.2099	61.7878	83.7683	117.016	74.6944	0.6152	0.838846
IL-8		8176.47	6205.99	9383.24	5351.28	0.266113	0.591111	11422.2	6002.76	12288.3	6059.82	4930.77	4838.95	6478.15	2454.24	0.7726	0.872143
TNFα		22.1968	44.8107	33.0777	53.4137	0.092285	0.35175	38.3685	61.2769	55.5775	70.9359	6.02513	5.9231	10.5779	5.45613	0.72	0.838846
GM-CSF		1.10198	0.751	1.17785	1.2919	0.831055	0.958846	1.31367	0.897208	1.84145	1.56684	0.890299	0.572953	0.51425	0.399922	0.2777	0.685455
IL-12p40		75.0218	144.425	43.1899	64.3871	0.151367	0.476842	124.499	199.714	70.2174	85.5713	25.5441	11.3114	16.1624	6.70167	0.3732	0.685455
IL-15		1.84602	3.43069	0.808437	1.10981	0.007813	0.1562	3.08088	4.6961	1.19112	1.47284	0.611151	0.42445	0.425755	0.434674	0.2285	0.685455
IL-16		2731.99	4188.86	3169.49	3188.41	0.423828	0.669474	4241.02	5731.59	4735.97	4003.61	1222.97	534.848	1603	668.523	0.9367	0.937
IL-17		5.08057	4.22092	5.99005	3.91428	0.469727	0.686512	6.92543	4.89134	8.25448	4.15106	3.23571	2.66495	3.72563	2.04205	0.7181	0.838846
IL-1α		520.063	605.383	339.935	214.278	0.733398	0.8796	877.623	691.257	490.191	184.552	162.503	146.969	189.679	113	0.131	0.685455
IL-5		0.647071	0.258528	0.70562	0.271131	0.62207	0.811304	0.750143	0.259474	0.694756	0.368391	0.543999	0.232845	0.716485	0.16041	0.1694	0.685455
IL-7		15.7866	22.4159	10.1359	5.23174	0.969727	1	22.38	31.3213	7.94168	4.26648	9.1933	4.48062	12.33	5.51896	0.198	0.685455
VEGF		1032.45	1005.58	706.593	320.047	0.518555	0.707727	1389.71	1350.27	628.769	389.401	675.184	308.352	784.418	243.263	0.1596	0.685455
Eotaxin		165.266	90.7575	172.938	113.018	0.909668	0.992727	186.126	102.023	208.653	142.934	144.407	81.6599	137.224	67.891	0.6557	0.838846
Eotaxin-3		21.6905	11.4641	20.8916	11.635	0.652344	0.815	18.3937	6.31823	20.094	15.0686	24.9873	14.9375	21.6893	8.32046	0.4563	0.701538
IP-10		2281.7	2920.54	6283.54	15219.8	0.077148	0.35175	3285.78	4033	10347.3	21660.4	1277.61	283.257	2219.73	895.389	0.4187	0.701538
MCP-1		208.185	228.28	284.741	182.576	0.077148	0.35175	316.2	288.764	335.297	219.516	100.17	57.0977	234.185	137.887	0.1313	0.685455
MCP-4		30.252	29.884	11.6171	12.2726	0.09375	0.35175	31.3012	29.8213	15.1599	17.3561	29.2028	32.7531	8.07428	0	0.8	0.872143
MDC		68.2764	99.9893	76.8279	93.536	0.933594	1	109.403	130.57	142.309	93.77	27.1498	29.7878	11.3467	12.8166	0.4228	0.701538
MIP-1α		54.7813	42.342	78.9621	75.1357	0.256836	0.591111	49.996	54.1581	106.708	89.4345	59.5665	30.9223	51.2165	50.7318	0.0846	0.685455
MIP-1β		171.06	127.185	404.253	309.757	0.052246	0.35175	168.076	108.281	435.854	420.316	174.044	154.406	372.652	178.957	0.7273	0.838846
TARC		49.1275	39.5615	50.0724	39.8598	0.850098	0.962264	62.4058	47.8667	62.023	52.4227	35.8493	26.9975	38.1218	20.1116	0.814	0.872143
MPO		3.97822e+06	1.19312e+07	5.56945e+06	1.02734e+07	0.339355	0.635625	7.90933e+06	1.66159e+07	1.09201e+07	1.27793e+07	47107.8	45002.4	218822	413405	0.561	0.808571
Utero		7.30814e+07	4.15073e+07	7.61083e+07	6.83255e+07	0.909668	0.992727	6.37618e+07	4.13217e+07	3.02073e+07	2.32451e+07	82401060	4.32937e+07	122009350	6.83633e+07	0.0148	0.685455
Disease Status		Asthmatics
SPUTUM		Pre		Post		P-value*	BH adjusted p-value	Sex								P-value†	BH adjusted p-value	P-value§	BH adjusted p-value	Pre		Post		P-valuell	BH adjusted p-value
								Male				Female
								Pre		Post		Pre		Post
Analytes		Mean	± SD	Mean	± SD			Mean	± SD	Mean	± SD	Mean	± SD	Mean	± SD					P-value**	BH adjusted p-value	P-value**	BH adjusted p-value
IFNγ		1.45122	1.12589	4.18428	6.95351	0.25	0.591111	2.05361	1.52889	7.41933	9.01418	0.94922	1.21619e-16	0.94922	1.21619e-16	0.1351	0.685455	0.6606	0.889565	0.541562	0.6504	0.237686	0.411429	0.6682	0.835
IL-10		1.132	0.643701	2.03681	2.40354	0.206055	0.588571	1.26728	0.811287	2.94361	3.13395	1.01927	0.51827	1.13001	0.95618	0.2083	0.685455	0.392	0.889565	0.150389	0.344444	0.461076	0.57625	0.3778	0.716842
IL-12p70		0.63961	0.766092	1.36742	2.28386	0.206055	0.588571	1.29017	0.699996	2.491	2.89981	0.0974746	0.0766543	0.243842	0.190994	0.2734	0.685455	0.4198	0.889565	0.452773	0.57625	0.0783472	0.261	0.4232	0.716842
IL-13		32.9969	15.7829	45.2583	32.3752	0.464844	0.686512	36.053	10.9302	58.9543	38.598	30.4501	19.6342	31.5623	19.1295	0.1565	0.685455	0.539	0.889565	0.00243398	0.0243	0.000835938	0.010032	0.1945	0.698571
IL-1β		135.163	145.077	294.957	500.983	0.041992	0.35175	114.996	68.5026	411.892	701.007	151.968	193.894	178.023	167.141	0.3317	0.685455	0.7383	0.9225	0.320769	0.478537	0.508495	0.622041	0.5879	0.790435
IL-2		2.63315	1.16598	4.16297	4.78301	0.637695	0.814468	3.15214	1.18664	6.36182	6.08685	2.20067	1.04821	1.96411	1.29468	0.1862	0.685455	0.494	0.889565	0.0731986	0.261	0.206976	0.396364	0.2569	0.698571
IL-4		0.183804	0.160862	0.344013	0.475669	0.492188	0.686512	0.283288	0.194108	0.563507	0.614295	0.100901	0.0588737	0.124519	0.0692132	0.3654	0.685455	0.6703	0.889565	0.0766804	0.261	0.154936	0.344444	0.326	0.698571
IL-6		33.8255	24.7551	67.6264	53.6759	0.018555	0.279	34.2497	17.806	68.0724	59.4556	33.472	31.1714	67.1804	52.9431	0.904	0.919322	0.159	0.889565	0.0860564	0.2715	0.00776108	0.0665143	0.8707	0.967241
IL-8		4610.26	3667.24	5937.35	4918.42	0.240234	0.591111	4018.82	2206.51	6590.16	5634.18	5103.12	4728.75	5284.55	4522.51	0.2579	0.685455	0.8946	0.935172	0.090491	0.2715	0.106421	0.276522	0.3075	0.698571
TNFα		4.66581	4.44644	10.6805	20.2501	0.365234	0.638333	4.41314	2.34162	17.1273	28.1841	4.87638	5.9193	4.23384	2.83882	0.2729	0.685455	0.7964	0.935172	0.253724	0.416757	0.142729	0.3432	0.9748	0.975
GM-CSF		0.514769	0.115214	0.656943	0.730746	1	1	0.469687	0.0988514	0.482528	0.157625	0.552338	0.122496	0.831358	1.03775	0.5656	0.808571	0.8857	0.935172	0.101568	0.276522	0.137467	0.3425	0.2129	0.698571
IL-12p40		30.8478	23.7783	27.1847	34.7192	0.577148	0.769333	35.456	33.6071	34.2553	47.6024	27.0077	13.7236	20.1141	16.3081	0.4551	0.701538	0.2678	0.889565	0.191727	0.384	0.635804	0.706667	0.3127	0.698571
IL-15		0.42572	0.500325	0.171346	0.376559	0.21875	0.591111	0.295902	0.307846	0.274069	0.532624	0.533902	0.627645	0.068624	0.0542116	0.1948	0.685455	0.2901	0.889565	0.0687991	0.261	0.401834	0.548182	0.1416	0.608571
IL-16		1104.94	617.194	2036.88	1711.15	0.123047	0.434118	1163.84	699.944	2265.52	1880.15	1055.85	602.957	1808.24	1667.71	0.658	0.838846	0.5044	0.889565	0.0208333	0.1095	0.327256	0.478537	0.818	0.967241
IL-17		4.72097	2.04639	6.38599	6.0741	0.365234	0.638333	5.21834	1.77245	8.58123	8.08436	4.3065	2.32564	4.19076	2.06051	0.2589	0.685455	0.6548	0.889565	0.791329	0.837966	0.824319	0.837966	0.4414	0.716842
IL-1α		532.238	330.367	427.348	284.228	0.147461	0.476842	551.908	312.454	541.23	271.027	515.847	373.461	313.466	270.457	0.2998	0.685455	0.6824	0.889565	0.900856	0.901	0.584329	0.683077	0.0646	0.608571
IL-5		0.931903	0.30281	1.3001	1.08953	0.464844	0.686512	0.945758	0.368777	1.79556	1.37129	0.920358	0.272468	0.804634	0.376758	0.1152	0.685455	0.3509	0.889565	0.218283	0.396364	0.0199106	0.1095	0.0458	0.608571
IL-7		9.05851	9.165	7.45127	10.3889	0.769531	0.905882	9.00971	7.63039	12.2555	13.3812	9.09917	11.0187	2.64707	1.73112	0.2144	0.685455	0.607	0.889565	0.240068	0.411429	0.629062	0.706667	0.0824	0.608571
VEGF		624.442	271.192	650.846	376.752	0.96582	1	599.747	245.912	752.78	399.61	645.022	312.401	548.913	357.279	0.2969	0.685455	0.3054	0.889565	0.100111	0.276522	0.815499	0.837966	0.1037	0.608571
Eotaxin		259.325	183.679	292.205	189.66	0.492188	0.686512	206.928	109.046	294.827	203.827	302.989	230.065	289.582	193.839	0.3766	0.685455	0.6544	0.889565	0.1629	0.349286	0.0576586	0.247286	0.5412	0.790435
Eotaxin-3		35.1852	21.6467	51.7249	29.1278	0.027344	0.3276	28.9067	24.178	51.7036	27.5364	40.4172	19.9307	51.7463	33.291	0.3418	0.685455	0.0205	0.5445	0.0183333	0.1095	0.000437701	0.00876	0.5687	0.790435
IP-10		1555.1	1674.91	2169.74	3052.09	0.27832	0.595714	975.994	690.118	1502.04	1335.28	2037.69	2148.21	2837.45	4200.07	0.8948	0.919322	0.3808	0.889565	0.816776	0.837966	0.215582	0.396364	0.4138	0.716842
MCP-1		138.067	67.1811	132.153	91.468	0.413086	0.669474	179.67	72.1378	160.558	102.065	103.398	41.1137	103.748	77.7969	0.7074	0.838846	0.0726	0.5445	0.285207	0.45	0.0219138	0.1095	0.2477	0.698571
MCP-4		119.394	34.0408	70.5301	45.4738	0.005859	0.1562	113.713	26.7762	81.0281	41.722	124.129	41.0463	60.0321	50.4389	0.2845	0.685455	0.063	0.5445	4.44177e-08	2.664e-06	6.61063e-05	0.001983	0.4543	0.716842
MDC		96.7068	106.014	91.1398	143.406	1	1	118.949	105.403	127.753	190.749	78.1719	112.619	54.5268	75.1086	0.6586	0.838846	0.8311	0.935172	0.591527	0.683077	0.756799	0.825818	0.9348	0.967241
MIP-1α		38.8619	28.8316	59.7679	41.5473	0.068359	0.35175	31.8448	31.7072	72.205	42.0957	44.7095	27.7122	47.3307	40.6731	0.1051	0.685455	0.9378	0.938	0.412332	0.549333	0.355688	0.496744	0.6062	0.790435
MIP-1β		110.993	145.549	121.605	98.0797	0.320313	0.635625	64.3478	25.6674	129.647	132.787	149.864	194.558	113.563	58.1	0.3473	0.685455	0.0515	0.5445	0.448973	0.57625	0.000715103	0.010032	0.8803	0.967241
TARC		67.3506	33.5045	88.2315	54.2555	0.320313	0.635625	49.3671	34.0286	93.9905	55.8356	82.3368	26.9414	82.4726	57.2611	0.1795	0.685455	0.2324	0.889565	0.356183	0.496744	0.0338767	0.156462	0.1336	0.608571
MPO		195125	323257	1.33648e+06	2.9453e+06	0.382813	0.638333	96789.8	50890.2	2.12139e+06	3.94076e+06	273793	435479	355347	341060	0.362	0.685455	0.904	0.935172	0.298075	0.458462	0.256565	0.416757	0.9334	0.967241
Utero		4.85207e+07	3.47225e+07	30077860	2.94954e+07	0.083008	0.35175	61528644	4.98428e+07	3.39008e+07	3.42824e+07	3.76808e+07	1.06608e+07	2.6255e+07	2.65253e+07	0.483	0.7245	0.2891	0.889565	0.190957	0.384	0.018676	0.1095	0.0755	0.608571
Key
*-Comparison by Wilcoxon rank-sign test between time points within each group
†-mixed model with repeated measures for effect of sex and ozone
§- mixed model with repeated measures for effect of disease status and time
**-Fisher's LSD post hoc test
ll-mixed model with repeated measures effect of sex, disease status, and ozone
P-values <0.05 and q-values <0.2 are in bold
