# Supplementary material for: Plasma sterols and vitamin D are correlates and predictors of ozone-induced inflammation in the lung: A pilot study
Source: PLoS One. 2023 May 15;18(5):e0285721. doi: 10.1371/journal.pone.0285721 (PMC10184915; doi:10.1371/journal.pone.0285721)
Supplement: S5 Table — (XLSX) [file pone.0285721.s006.xlsx]

## Sheet: Sheet1
Table S5. Cytokine concentrations in plasma.
Disease Status		Non-asthmatics
PLASMA		Pre		Post		P-value*	BH adjusted p-value	Sex								P-value†	BH adjusted p-value
								Male				Female
								Pre		Post		Pre		Post
Analytes		Mean	± SD	Mean	± SD			Mean	± SD	Mean	± SD	Mean	± SD	Mean	± SD
IFNγ		7.24646	6.2236	6.74086	7.08458	0.30127	0.602	8.92259	8.74749	8.45232	9.961	5.57033	1.39712	5.0294	2.0419	0.955	0.955
IL-10		0.532108	0.39093	0.531829	0.699667	0.17627	0.443826	0.687755	0.513245	0.703395	0.99773	0.376461	0.121054	0.360263	0.104234	0.8857	0.920877
IL-12p70		0.370742	0.23676	0.346146	0.231824	0.339355	0.614437	0.357439	0.146239	0.308068	0.121773	0.384045	0.318608	0.384223	0.316108	0.481	0.754
IL-13		7.80293	3.94718	6.23998	1.50562	0.026855	0.222886	9.49584	5.15935	6.73201	1.32404	6.11001	0.882804	5.74796	1.62883	0.3148	0.715938
IL-2		0.210532	0.252069	0.13888	0.196048	0.15625	0.421818	0.209982	0.235113	0.0870249	0.0561466	0.211082	0.2907	0.190734	0.273771	0.255543	0.715938
IL-4		0.0761495	0.0372102	0.0710801	0.0354851	0.518555	0.771846	0.0887768	0.0458043	0.0778335	0.0334187	0.0635222	0.0237783	0.0643266	0.0392932	0.2991	0.715938
IL-6		2.41	6.10326	1.17299	0.630546	0.04248	0.308125	4.39932	8.51178	1.55733	0.666693	0.427598	0.185222	0.788636	0.275096	0.3694	0.715938
IL-8		81.4649	271.375	3.23761	1.2781	0.339355	0.614437	159.832	383.766	3.27951	1.30153	3.09736	1.09334	3.19572	1.37682	0.3396	0.715938
TNFα		18.5335	61.4974	1.12344	1.25533	0.569336	0.806341	36.3475	86.9404	1.55507	1.735	0.719495	0.0664843	0.691813	0.0977732	0.3391	0.715938
TNFβ		0.0563728	0.0235445	0.0830763	0.054653	0.130859	0.3799	0.0517999	0.0169045	0.0949537	0.0665343	0.0609457	0.0297254	0.0711988	0.042496	0.300789	0.715938
GM-CSF		0.107379	0.0659528	0.110231	0.0489035	0.518555	0.771846	0.119378	0.0814335	0.114014	0.0540931	0.0953794	0.0509168	0.106449	0.0479688	0.7125	0.884809
IL-12p40		73.8005	34.1502	74.8535	34.2819	0.469727	0.757222	70.2519	48.0121	73.7587	47.8838	77.3491	15.177	75.9483	17.0238	0.1369	0.715938
IL-15		2.05151	0.529123	2.05313	0.55004	0.969727	0.987018	2.10224	0.606574	2.27454	0.635495	2.00078	0.49176	1.83172	0.379588	0.0175	0.715938
IL-16		232.77	53.6871	233.269	51.88	0.969727	0.987018	243.987	63.8886	240.147	66.4839	221.554	44.2422	226.391	37.2522	0.5961	0.803907
IL-17		1.4469	1.08717	1.66096	0.817651	0.063965	0.319414	1.12102	0.606582	1.53018	0.906793	1.77278	1.40623	1.79174	0.779421	0.4695	0.754
IL-1α		0.113791	0.110981	0.0719017	0.0525523	0.3125	0.605133	0.173321	0.13635	0.0591511	0.0119808	0.05426	7.60118e-18	0.0846522	0.0744454	0.0429	0.715938
IL-5		0.26603	0.238881	0.124717	0.124133	0.000977	0.028333	0.383979	0.267502	0.180996	0.136801	0.148081	0.143511	0.0684387	0.0870852	0.1807	0.715938
IL-7		0.633849	0.204798	0.892013	0.618288	0.026855	0.222886	0.690345	0.226027	1.01418	0.868962	0.577353	0.183097	0.769846	0.223835	0.6466	0.833911
VEGF		12.6426	6.47532	11.1693	4.6128	0.850098	0.987018	12.6593	9.06237	10.9227	5.56082	12.6258	3.18093	11.4158	3.96771	0.9047	0.920877
Eotaxin		95.5816	37.2435	97.7479	31.8716	0.733398	0.924217	108.559	45.015	97.8843	30.9843	82.6044	24.921	97.6115	35.7028	0.1313	0.715938
Eotaxin-3		12.3795	7.13513	11.1534	8.19994	0.266113	0.551	16.1835	8.41302	15.4749	9.98295	8.57552	2.54848	6.83203	1.85678	0.5819	0.803907
IP-10		249.763	114.769	227.981	108.567	0.077148	0.319414	278.576	149.911	235.956	151.589	220.95	67.1755	220.006	52.9085	0.064	0.715938
MCP-1		62.3364	22.2421	52.4619	10.9442	0.092285	0.334587	65.4448	25.2825	56.3481	8.52761	59.2281	20.6392	48.5758	12.4315	0.8838	0.920877
MCP-4		25.1034	8.66715	25.8243	9.47789	0.733398	0.924217	25.7686	7.48734	29.305	9.2161	24.4381	10.3991	22.3436	9.14403	0.1824	0.715938
MDC		665.998	133.593	610.852	129.595	0.092285	0.334587	640.803	178.637	571.239	136.398	691.194	76.3457	650.465	120.741	0.5915	0.803907
MIP-1α		148.638	467.035	15.3012	4.63001	0.969727	0.987018	281.584	661.383	16.0478	4.47303	15.6924	4.62717	14.5546	5.08089	0.3392	0.715938
MIP-1β		262.606	752.529	46.3253	15.1396	0.733398	0.924217	483.299	1062.45	48.3908	7.84919	41.9125	12.7799	44.2597	20.7944	0.3256	0.715938
TARC		28.0624	14.4582	30.9989	16.853	0.203613	0.455077	36.3205	13.3699	37.9098	16.3331	19.8043	10.8381	24.0881	15.6032	0.6252	0.823864
MPO		114590	258131	46118	40777.2	0.791016	0.976128	182713	361960	51550.1	24164.2	46466.1	66604.1	40685.9	54803.2	0.3946	0.715938
Disease Status		Asthmatics
PLASMA		Pre		Post		P-value*	BH adjusted p-value	Sex								P-value†	BH adjusted p-value	P-value§	BH adjusted p-value	Pre		Post		P-valuell	BH adjusted p-value
								Male				Female
								Pre		Post		Pre		Post
Analytes		Mean	± SD	Mean	± SD			Mean	± SD	Mean	± SD	Mean	± SD	Mean	± SD					P-Value**	BH adjusted p-value	P-Value**	BH adjusted p-value
IFNγ		6.27853	5.72978	4.63691	3.08582	0.077148	0.319414	4.16097	2.08981	3.7657	1.51728	8.39609	7.55631	5.50812	4.10186	0.3119	0.715938	0.3964	0.631696	0.680985	0.858652	0.373234	0.57855	0.3698	0.802333
IL-10		0.321779	0.0886794	0.342701	0.125219	0.62207	0.858952	0.335938	0.0672032	0.384753	0.101817	0.307619	0.110921	0.300649	0.141014	0.3843	0.715938	0.8454	0.899	0.213349	0.453643	0.262347	0.4988	0.9161	0.946
IL-12p70		0.265822	0.122221	0.334184	0.31131	0.969727	0.987018	0.319431	0.10939	0.479787	0.386183	0.212214	0.118322	0.188582	0.114861	0.2226	0.715938	0.2583	0.631696	0.280877	0.4988	0.901515	0.97786	0.1521	0.802333
IL-13		5.29915	1.17525	4.91797	2.27908	0.266113	0.551	5.94734	1.06534	6.14518	2.3191	4.65096	0.946247	3.69076	1.56032	0.3412	0.715938	0.3657	0.631696	0.0169534	0.1276	0.196818	0.439462	0.1777	0.802333
IL-2		0.158402	0.158993	0.231415	0.238584	0.820313	0.987018	0.197265	0.207733	0.346509	0.293286	0.11954	0.0939987	0.116322	0.0861404	0.339128	0.715938	0.129327	0.631696	0.554838	0.748605	0.296583	0.4988	0.179982	0.802333
IL-4		0.0334237	0.022462	0.0542994	0.0548555	0.203613	0.455077	0.0432848	0.0228212	0.0883656	0.0602156	0.0235627	0.018863	0.0202332	0.0144548	0.0936	0.715938	0.1065	0.631696	0.0106566	0.103433	0.300524	0.4988	0.0457	0.802333
IL-6		0.804829	1.22393	1.27588	0.934784	0.063965	0.319414	0.932347	1.64118	1.36517	1.26953	0.677311	0.750418	1.18659	0.539975	0.875	0.920877	0.3464	0.631696	0.219452	0.453643	0.93685	0.97786	0.3943	0.802333
IL-8		57.6709	178.764	34.6672	107.438	0.000488	0.028304	107.236	253.585	64.9688	152.235	8.10604	10.1406	4.36571	3.89449	0.3746	0.715938	0.5014	0.631696	0.735045	0.907021	0.655016	0.844222	0.4733	0.802333
TNFα		0.946309	0.310709	0.891288	0.340631	0.203613	0.455077	1.00484	0.389689	1.02992	0.400627	0.887777	0.228712	0.752653	0.220535	0.4419	0.732457	0.3337	0.631696	0.168319	0.38976	0.985332	0.985	0.3311	0.802333
TNFβ		0.0757931	0.0561715	0.099276	0.0758716	0.160156	0.421818	0.100771	0.0613722	0.129387	0.0909896	0.0508152	0.0409589	0.0691651	0.0470021	0.770794	0.90828	0.886886	0.899	0.398521	0.57855	0.480731	0.680439	0.625509	0.802333
GM-CSF		0.10243	0.0800585	0.097773	0.0610342	0.700195	0.924217	0.10439	0.0653077	0.10462	0.0842114	0.10047	0.0991276	0.0909259	0.0314848	0.8285	0.920877	0.8019	0.894538	0.852824	0.97786	0.640798	0.844222	0.6757	0.802333
IL-12p40		84.8765	28.3619	88.5159	27.8002	0.423828	0.702629	92.7516	30.4335	93.6114	26.328	77.0014	26.356	83.4204	30.7375	0.4212	0.732457	0.4861	0.631696	0.390757	0.57855	0.29081	0.4988	0.1665	0.802333
IL-15		1.67034	0.300712	1.75381	0.207639	0.423828	0.702629	1.54896	0.273548	1.77125	0.246746	1.79172	0.297916	1.73636	0.182309	0.0859	0.715938	0.4719	0.631696	0.0325964	0.171891	0.0901205	0.290322	0.7393	0.802333
IL-16		269.587	78.3819	255.288	60.3485	0.423828	0.702629	299.749	78.7336	272.189	43.4272	239.425	71.6503	238.386	73.7614	0.4991	0.761632	0.4671	0.631696	0.152673	0.389083	0.388825	0.57855	0.6681	0.802333
IL-17		1.47216	0.549829	1.72296	0.37432	0.077148	0.319414	1.4406	0.491051	1.74133	0.396374	1.50373	0.64928	1.70459	0.387727	0.717	0.884809	0.8986	0.899	0.935218	0.97786	0.841933	0.97786	0.6245	0.802333
IL-1α		0.21703	0.199102	0.241246	0.169031	0.570313	0.806341	0.245202	0.116971	0.260006	0.158988	0.188857	0.267628	0.222486	0.191664	0.8809	0.920877	0.3493	0.631696	0.0866607	0.290322	0.00621035	0.075748	0.3713	0.802333
IL-5		0.374108	0.162364	0.274899	0.154385	0.012207	0.14152	0.403573	0.170124	0.260486	0.101702	0.344643	0.164228	0.289313	0.203948	0.2202	0.715938	0.4655	0.631696	0.137752	0.389083	0.0414356	0.184708	0.7471	0.802333
IL-7		1.5846	1.37652	1.37362	0.584217	0.518555	0.771846	1.37853	1.68617	0.9581	0.226588	1.79066	1.10612	1.78914	0.534004	0.5634	0.803907	0.2127	0.631696	0.00653076	0.075748	0.155111	0.389083	0.4741	0.802333
VEGF		15.3746	7.08531	12.7456	4.53496	0.129395	0.3799	14.0853	9.80005	10.1495	3.55178	16.6638	3.22699	15.3417	4.05642	0.4303	0.732457	0.6582	0.76328	0.253796	0.4988	0.508142	0.701524	0.7	0.802333
Eotaxin		139.713	76.6548	129.246	43.6982	0.969727	0.987018	145.456	90.4856	121.144	39.3246	133.971	68.2665	137.349	49.9699	0.2916	0.715938	0.4123	0.631696	0.0377749	0.1827	0.133479	0.389083	0.9462	0.946
Eotaxin-3		19.0673	8.15404	19.1301	8.567	0.969727	0.987018	20.4576	10.5459	18.8556	9.37867	17.677	5.51546	19.4045	8.56303	0.3084	0.715938	0.4799	0.631696	0.0474184	0.190627	0.0191209	0.1276	0.239	0.802333
IP-10		264.436	160.602	221.581	119.132	0.009277	0.13456	188.533	76.5531	150.862	58.491	340.338	192.502	292.299	125.696	0.7677	0.90828	0.3023	0.631696	0.779219	0.941292	0.902639	0.97786	0.2035	0.802333
MCP-1		69.3669	13.5854	67.5788	16.4188	0.969727	0.987018	72.1287	15.245	67.6501	15.6102	66.6051	12.4628	67.5076	18.6917	0.5207	0.774821	0.2144	0.631696	0.297814	0.4988	0.0284591	0.1653	0.6036	0.802333
MCP-4		41.3475	16.5314	36.4082	14.8189	0.109863	0.375294	33.3544	13.8095	28.799	10.6673	49.3407	16.0371	44.0173	15.178	0.8902	0.920877	0.101	0.631696	0.00334466	0.075748	0.049328	0.190627	0.4763	0.802333
MDC		852.317	156.086	848.331	181.24	0.909668	0.987018	765.665	169.489	728.992	123.65	938.969	82.77	967.669	150.985	0.373	0.715938	0.2467	0.631696	0.0042935	0.075748	0.000392075	0.022736	0.68	0.802333
MIP-1α		12.7689	4.04237	10.6139	5.72772	0.129395	0.3799	12.5522	3.90734	11.87	7.13689	12.9857	4.53538	9.35782	4.17768	0.263	0.715938	0.3359	0.631696	0.16122	0.389083	0.961015	0.97786	0.3282	0.802333
MIP-1β		40.0221	10.4376	35.8358	9.72648	0.003418	0.06612	38.1195	13.2407	32.6168	10.4708	41.9247	7.46119	39.0547	8.58042	0.2554	0.715938	0.3392	0.631696	0.154575	0.389083	0.945887	0.97786	0.3285	0.802333
TARC		59.5409	47.336	54.0741	36.4673	1	1	41.8933	34.9243	38.5199	24.1225	77.1884	54.4277	69.6283	41.99	0.7833	0.90828	0.2775	0.631696	0.0197591	0.1276	0.0830933	0.290322	0.6669	0.802333
MPO		64548.8	45402.1	39710.8	26420.6	0.052246	0.319414	51894.8	26189.1	41100.1	28676.9	77202.7	58862.7	38321.4	26621.6	0.2039	0.715938	0.543	0.656125	0.362753	0.57855	0.906797	0.97786	0.2941	0.802333
Key
*-Comparison by Wilcoxon rank-sign test between time points within each group
†-mixed model with repeated measures for effect of sex and ozone
§- mixed model with repeated measures for effect of disease status and time
**-Fisher's LSD post hoc test
ll-mixed model with repeated measures effect of sex, disease status, and ozone
P-values <0.05 and q-values <0.2 are in bold
