# Supplementary material for: Plasma sterols and vitamin D are correlates and predictors of ozone-induced inflammation in the lung: A pilot study
Source: PLoS One. 2023 May 15;18(5):e0285721. doi: 10.1371/journal.pone.0285721 (PMC10184915; doi:10.1371/journal.pone.0285721)
Supplement: S6 Table — (XLSX) [file pone.0285721.s007.xlsx]

## Sheet: Table S1
Table S1. Subject demographics
Disease Status		Non-asthmatics						Asthmatics						P-value*
		All		Sex				All		Sex
				Male		Female				Male		Female
N		12		6		6		12		6		6
Race (W/B/As/M)		7/3/1/1		2/3/1/0		5/0/0/1		10/2/0/0		6/0/0/0		4/2/0/0
Race (W/NW)		7/5		2/4		5/1		10/2		6/0		4/2
H/NH		0/12		0/6		0/6		1/11		0/6		1/5
		Mean	± SD	Mean	± SD	Mean	± SD	Mean	± SD	Mean	± SD	Mean	± SD
Age		25.4167	4.73782	28	5.32917	22.8333	2.2286	26.5833	5.86915	24	3.94968	29.1667	6.6458	0.597471
BMI		25.55	4.72469	25.45	5.39694	25.65	4.46755	24.65	4.48624	22.3833	1.59927	26.9167	5.42122	0.637002
Key
*-Comparison between non-asthmatics and asthmatics by Wilcoxon rank-sign test
W-White, B-Black, As- Asian, M- Mixed
H-Hispanic, NH- Non-hispanic
BMI - Body mass index

## Sheet: Table S2
Table S2. Summary of lung function changes following ozone exposure.
Disease Status		Non-asthmatics
Lung Function		Pre		Post		P-value*	Sex								P-value†
							Male				Female
							Pre		Post		Pre		Post
Analytes		Mean	± SD	Mean	± SD		Mean	± SD	Mean	± SD	Mean	± SD	Mean	± SD
FEV1 Percent Predicted		102.75	14.8454	88	18.1859	0.000488	94.1667	10.3231	82	11.5369	111.333	14.1939	94	20.3076	0.3215
Δ FEV1		—		-14.75	8.61421	—			-12.1667	6.2849	—		-17.3333	10.2111	—
FVC1 Percent Predicted		105.25	18.4446	94.3333	19.8601	0.001953	95.8333	14.1339	88.3333	12.2868	114.667	18.3267	100.333	19.8461	0.1334
Δ FVC1		—		-10.9167	7.77476	—			-7.5	4.44597	—		-14.3333	8.04156	—
FEV1/FVC1		84.3283	5.79117	80.2092	6.49755	0.000977	83.4817	5.12738	78.745	5.57586	85.175	6.76553	81.6733	8.12881	0.5511
Responder Status		R/NR				—	R/NR				R/NR				—
Inflammatory Responder		9/3					5/1				4/2
Lung Responder		10/2					5/1				5/1
Disease Status		Asthmatics
Lung Function		Pre		Post		P-value*	Sex								P-value†	P-value§	Pre	Post	P-valueII
							Male				Female
							Pre		Post		Pre		Post
Analytes		Mean	± SD	Mean	± SD		Mean	± SD	Mean	± SD	Mean	± SD	Mean	± SD			P-value**	P-value**
FEV1 Percent Predicted		99.9167	9.82999	98.25	10.0102	0.070313	97.6667	8.5479	96.1667	10.6849	102.167	11.2857	100.333	9.79115	0.8547	5.52426e-05	0.614313	0.073107	0.3692
Δ FEV1		—		-1.66667	2.93361	—			-1.5	2.66458	—		-1.83333	3.43026	—
FVC1 Percent Predicted		100.417	9.13991	89.3333	12.6083	0.000488	101.167	8.93122	87.5	15.1756	99.6667	10.1325	91.1667	10.553	0.1222	0.952866	0.452796	0.437469	0.0313
Δ FVC1		—		-11.0833	5.72805	—			-13.6667	6.7429	—		-8.5	3.27109	—
FEV1/FVC1		83.8392	4.63227	96.12	9.67078	0.000977	82.415	5.43637	94.8833	10.4792	85.2633	3.57567	97.3567	9.60568	0.9299	1.98128e-07	0.86304	1.12305e-06	0.7308
Responder Status		R/NR				—	R/NR				R/NR				—
Inflammatory Responder		7/5					2/4				5/1
Lung Responder		2/10					1/5				1/5
Key
*-Comparison by Wilcoxon rank-sign test between time points within each group
†-mixed model with repeated measures for effect of sex and ozone
§- mixed model with repeated measures for effect of disease status and time
**-Fisher's LSD post hoc test
ll-mixed model with repeated measures effect of sex, disease status, and ozone
R-Responder, NR-Non-responder

## Sheet: Table S3
Table S3. Induced sputum cell characteristics.
Disease Status		Non-asthmatics
SPUTUM		Pre		Post		P-value*	BH adjusted p-value	Sex								P-value†	BH adjusted p-value
								Male				Female
								Pre		Post		Pre		Post
Analytes		Mean	± SD	Mean	± SD			Mean	± SD	Mean	± SD	Mean	± SD	Mean	± SD
Sample Weight		3776.5	1969.45	3206.58	1852.14	0.423828	0.580211	3309.17	2242.75	3044.17	870.283	4040.5	1808.47	3436.17	2579.6	0.8022	0.947818
Total Cell Count (TCC)		7.41542e+06	7.10706e+06	1.55017e+07	1.9935e+07	0.109863	0.286	1.09167e+07	8.74829e+06	2.51933e+07	2.5347e+07	5.11583e+06	3.23664e+06	5.32333e+06	2.14723e+06	0.0789	0.51285
TCC/mg		3343.17	5278.95	5239.17	6294.8	0.203613	0.442	5601.5	6977.19	8239.17	8011.53	1540.17	1081.03	2018.83	1106.25	0.3834	0.663867
% PMN		39.61	24.1734	69.3367	16.2235	0.001465	0.01911	49.9967	27.216	71.9167	16.2953	28.2917	16.1451	62.8083	15.4027	0.5074	0.6643
PMN/mg		2028	4291.63	4304.5	5906.28	0.020996	0.1092	3705.33	5802.01	6986	7648.08	514.167	488.3	1369.67	894.831	0.3312	0.663867
Δ PMN %		—		29.7267	23.5503	—		—		21.92	15.1741	—		34.5167	29.6553	—
% Macrophage		57.8642	24.1073	29.2925	16.0301	0.001465	0.01911	47.7067	26.8194	26.95	15.7784	69.95	15.9093	35.9483	15.1482	0.4465	0.6643
Macrophages/mg		1245.75	1058.85	883.583	644.295	0.30127	0.474118	1786	1264.58	1188.5	741.534	1001	654.266	625.333	369.069	0.9581	0.958
% Eosinophils		0.208333	0.390869	0.213333	0.304939	0.9375	0.966	0.313333	0.528381	0.39	0.348712	0.103333	0.174547	0.146667	0.266433	0.6023	0.745333
Eosinophils/mg		11.1667	33.4496	13.9167	26.9594	0.8125	0.920833	21	47.1678	26.8333	34.5336	1.33333	2.16025	3	5.01996	0.8954	0.958
% Lymphocyte		0.791667	0.645288	0.556667	0.421735	0.274902	0.474118	0.745	0.570149	0.248333	0.0947453	0.94	0.665763	0.69	0.274591	0.9474	0.958
Lymphocytes/mg		28.8333	53.6315	19.25	14.7348	0.850098	0.920833	47.5	73.4214	17.6667	15.3058	13.6667	9.43751	14.5	9.77241	0.5113	0.6643
% Bronchial Epithelial Cells (BEC)		1.5275	1.83752	0.601667	0.701995	0.003906	0.0338867	1.24167	0.869239	0.493333	0.625065	0.715	1.05988	0.411667	0.6527	0.1271	0.550333
BEC/mg		29.6667	32.5809	18.0833	28.3435	0.289063	0.474118	41.8333	38.1545	20.1667	35.8297	10.1667	19.5081	6.66667	9.99333	0.3176	0.663867
Disease Status		Asthmatics
SPUTUM		Pre		Post		P-value*	BH adjusted p-value	Sex								P-value†	BH adjusted p-value	P-value§	BH adjusted p-value	Pre		Post		P-valuell	BH adjusted p-value
								Male				Female
								Pre		Post		Pre		Post
Analytes		Mean	± SD	Mean	± SD			Mean	± SD	Mean	± SD	Mean	± SD	Mean	± SD					P-Value**	BH adjusted p-value	P-Value**	BH adjusted p-value
Sample Weight		2841.67	1620.8	2544.25	2024.48	0.733398	0.920833	3257.17	1571.45	1759.67	1157.68	2426.17	1701.65	3328.83	2489.8	0.0063	0.1638	0.7824	0.847167	0.228038	0.5525	0.39112	0.717889	0.2081	0.39325
Total Cell Count (TCC)		2047500	1.36269e+06	5592500	8.37616e+06	0.129395	0.304909	1.90833e+06	1.84359e+06	6.70583e+06	1.19494e+07	2.18667e+06	799967	4.47917e+06	2.93082e+06	0.49	0.6643	0.4275	0.7826	0.255018	0.5525	0.0388912	0.337133	0.1827	0.39325
TCC/mg		907.374	669.727	5628	14281.5	0.052246	0.16965	717.185	807.007	9220.89	20382	1097.56	498.702	2035.1	1518.37	0.3758	0.663867	0.53	0.7826	0.473098	0.717889	0.908558	0.962	0.6019	0.7475
% PMN		33.7075	13.3339	57.7825	27.5333	0.03418	0.127029	31.3383	15.3333	45.6717	23.6342	36.0767	11.9401	69.8933	27.5173	0.2362	0.663867	0.594	0.7826	0.497112	0.717889	0.187014	0.5525	0.6394	0.7475
PMN/mg		333.75	323.581	4637.67	12295.7	0.026855	0.116567	251.833	383.538	7547.67	17619.8	415.667	259.121	1727.67	1351.41	0.4168	0.6643	0.6018	0.7826	0.564684	0.773158	0.90967	0.962	0.6897	0.7475
Δ PMN %		—		24.075	27.4829	—		—		14.3333	28.445	—		33.8167	24.9961	—
% Macrophage		60.5692	13.9919	35.5492	24.9139	0.009277	0.06032	61.9633	18.4707	43.785	23.2447	59.175	9.2125	27.3133	25.7379	0.3701	0.663867	0.7231	0.847167	0.746134	0.933524	0.455144	0.717889	0.8892	0.889
Macrophages/mg		521.583	325.463	842.333	1718.78	0.233398	0.466	408.333	357.805	1404.67	2390.24	634.833	272.457	280	164.648	0.1952	0.663867	0.2357	0.7358	0.10509	0.542286	0.925332	0.962	0.2405	0.39325
% Eosinophils		2.145	2.91333	3.76833	5.51662	0.831055	0.920833	2.835	3.94242	6.375	7.00552	1.455	1.40965	1.16167	1.25228	0.103	0.5356	0.3762	0.7826	0.136667	0.542286	0.00790922	0.20566	0.0882	0.39325
Eosinophils/mg		26.75	53.186	57.5	70.3259	0.375	0.541667	34.5	75.45	96	82.0926	19	19.6571	19	24.1661	0.2159	0.663867	0.2793	0.7358	0.440529	0.717889	0.0348977	0.337133	0.2423	0.39325
% Lymphocyte		0.681667	0.709261	1.07417	1.35464	0.96582	0.966	0.255	0.238139	1.44333	1.60955	1.10833	0.783005	0.705	1.05799	0.0623	0.51285	0.2152	0.7358	0.754481	0.933524	0.145866	0.542286	0.0981	0.39325
Lymphocytes/mg		6.58333	7.50101	19.4167	34.9531	0.772461	0.920833	2.16667	2.40139	35.1667	45.5781	11	8.43801	3.66667	3.88158	0.0576	0.51285	0.2369	0.7358	0.106346	0.542286	0.990203	0.99	0.104	0.39325
% Bronchial Epithelial Cells (BEC)		2.89583	3.4067	1.82667	4.19149	0.09668	0.279356	3.61	4.17171	2.72667	5.9142	2.18167	2.62776	0.926667	1.31499	0.9084	0.958	0.9316	0.932	0.249836	0.5525	0.30219	0.604	0.6333	0.7475
BEC/mg		18.6667	18.7778	71.5833	200.142	0.30957	0.474118	20.1667	23.3873	138.333	278.218	17.1667	14.9455	4.83333	5.11534	0.2665	0.663867	0.2831	0.7358	0.794471	0.938364	0.209092	0.5525	0.2144	0.39325
Key
*-Comparison by Wilcoxon rank-sign test between time points within each group
†-mixed model with repeated measures for effect of sex and ozone
§- mixed model with repeated measures for effect of disease status and time
**-Fisher's LSD post hoc test
ll-mixed model with repeated measures effect of sex, disease status, and ozone
P-values <0.05 and q-values <0.2 are in bold

## Sheet: Table S4
Table S4. Cytokine concentrations in induced sputum.
Disease Status		Non-asthmatics
SPUTUM		Pre		Post		P-value*	BH adjusted p-value	Sex								P-value†	BH adjusted p-value
								Male				Female
								Pre		Post		Pre		Post
Analytes		Mean	± SD	Mean	± SD			Mean	± SD	Mean	± SD	Mean	± SD	Mean	± SD
IFNγ		5.40457	10.7049	12.1726	27.222	0.25	0.591111	9.00693	14.8052	22.3845	37.1349	1.80222	1.33068	1.96067	0.998604	0.4238	0.701538
IL-10		3.0767	5.06807	3.05097	3.48348	0.733398	0.8796	4.91311	6.90348	4.74579	4.4395	1.2403	0.869488	1.35615	0.305416	0.8871	0.919322
IL-12p70		1.7837	3.0277	4.09413	6.22657	0.380371	0.638333	2.95543	4.05906	7.33458	7.71272	0.611981	0.629558	0.853675	0.779173	0.2612	0.685455
IL-13		142.499	132.478	166.553	91.4174	0.092285	0.35175	204.412	162.497	214.774	108.271	80.5863	54.8294	118.333	32.9028	0.4358	0.701538
IL-1β		320.189	557.474	421.594	518.168	0.077148	0.35175	568.475	730.628	705.745	626.781	71.9022	44.0794	137.443	63.7368	0.8113	0.872143
IL-2		8.0137	11.9035	7.98054	6.65384	0.339355	0.635625	12.1629	16.2208	11.239	8.39675	3.86447	2.70014	4.72206	1.18912	0.6823	0.838846
IL-4		0.644606	1.03729	0.72026	0.517755	0.092285	0.35175	0.980485	1.44004	0.971436	0.651506	0.308728	0.150482	0.469085	0.117808	0.6708	0.838846
IL-6		74.2058	71.5524	135.16	72.5622	0.000488	0.02928	86.6239	62.2593	153.304	72.2099	61.7878	83.7683	117.016	74.6944	0.6152	0.838846
IL-8		8176.47	6205.99	9383.24	5351.28	0.266113	0.591111	11422.2	6002.76	12288.3	6059.82	4930.77	4838.95	6478.15	2454.24	0.7726	0.872143
TNFα		22.1968	44.8107	33.0777	53.4137	0.092285	0.35175	38.3685	61.2769	55.5775	70.9359	6.02513	5.9231	10.5779	5.45613	0.72	0.838846
GM-CSF		1.10198	0.751	1.17785	1.2919	0.831055	0.958846	1.31367	0.897208	1.84145	1.56684	0.890299	0.572953	0.51425	0.399922	0.2777	0.685455
IL-12p40		75.0218	144.425	43.1899	64.3871	0.151367	0.476842	124.499	199.714	70.2174	85.5713	25.5441	11.3114	16.1624	6.70167	0.3732	0.685455
IL-15		1.84602	3.43069	0.808437	1.10981	0.007813	0.1562	3.08088	4.6961	1.19112	1.47284	0.611151	0.42445	0.425755	0.434674	0.2285	0.685455
IL-16		2731.99	4188.86	3169.49	3188.41	0.423828	0.669474	4241.02	5731.59	4735.97	4003.61	1222.97	534.848	1603	668.523	0.9367	0.937
IL-17		5.08057	4.22092	5.99005	3.91428	0.469727	0.686512	6.92543	4.89134	8.25448	4.15106	3.23571	2.66495	3.72563	2.04205	0.7181	0.838846
IL-1α		520.063	605.383	339.935	214.278	0.733398	0.8796	877.623	691.257	490.191	184.552	162.503	146.969	189.679	113	0.131	0.685455
IL-5		0.647071	0.258528	0.70562	0.271131	0.62207	0.811304	0.750143	0.259474	0.694756	0.368391	0.543999	0.232845	0.716485	0.16041	0.1694	0.685455
IL-7		15.7866	22.4159	10.1359	5.23174	0.969727	1	22.38	31.3213	7.94168	4.26648	9.1933	4.48062	12.33	5.51896	0.198	0.685455
VEGF		1032.45	1005.58	706.593	320.047	0.518555	0.707727	1389.71	1350.27	628.769	389.401	675.184	308.352	784.418	243.263	0.1596	0.685455
Eotaxin		165.266	90.7575	172.938	113.018	0.909668	0.992727	186.126	102.023	208.653	142.934	144.407	81.6599	137.224	67.891	0.6557	0.838846
Eotaxin-3		21.6905	11.4641	20.8916	11.635	0.652344	0.815	18.3937	6.31823	20.094	15.0686	24.9873	14.9375	21.6893	8.32046	0.4563	0.701538
IP-10		2281.7	2920.54	6283.54	15219.8	0.077148	0.35175	3285.78	4033	10347.3	21660.4	1277.61	283.257	2219.73	895.389	0.4187	0.701538
MCP-1		208.185	228.28	284.741	182.576	0.077148	0.35175	316.2	288.764	335.297	219.516	100.17	57.0977	234.185	137.887	0.1313	0.685455
MCP-4		30.252	29.884	11.6171	12.2726	0.09375	0.35175	31.3012	29.8213	15.1599	17.3561	29.2028	32.7531	8.07428	0	0.8	0.872143
MDC		68.2764	99.9893	76.8279	93.536	0.933594	1	109.403	130.57	142.309	93.77	27.1498	29.7878	11.3467	12.8166	0.4228	0.701538
MIP-1α		54.7813	42.342	78.9621	75.1357	0.256836	0.591111	49.996	54.1581	106.708	89.4345	59.5665	30.9223	51.2165	50.7318	0.0846	0.685455
MIP-1β		171.06	127.185	404.253	309.757	0.052246	0.35175	168.076	108.281	435.854	420.316	174.044	154.406	372.652	178.957	0.7273	0.838846
TARC		49.1275	39.5615	50.0724	39.8598	0.850098	0.962264	62.4058	47.8667	62.023	52.4227	35.8493	26.9975	38.1218	20.1116	0.814	0.872143
MPO		3.97822e+06	1.19312e+07	5.56945e+06	1.02734e+07	0.339355	0.635625	7.90933e+06	1.66159e+07	1.09201e+07	1.27793e+07	47107.8	45002.4	218822	413405	0.561	0.808571
Utero		7.30814e+07	4.15073e+07	7.61083e+07	6.83255e+07	0.909668	0.992727	6.37618e+07	4.13217e+07	3.02073e+07	2.32451e+07	82401060	4.32937e+07	122009350	6.83633e+07	0.0148	0.685455
Disease Status		Asthmatics
SPUTUM		Pre		Post		P-value*	BH adjusted p-value	Sex								P-value†	BH adjusted p-value	P-value§	BH adjusted p-value	Pre		Post		P-valuell	BH adjusted p-value
								Male				Female
								Pre		Post		Pre		Post
Analytes		Mean	± SD	Mean	± SD			Mean	± SD	Mean	± SD	Mean	± SD	Mean	± SD					P-value**	BH adjusted p-value	P-value**	BH adjusted p-value
IFNγ		1.45122	1.12589	4.18428	6.95351	0.25	0.591111	2.05361	1.52889	7.41933	9.01418	0.94922	1.21619e-16	0.94922	1.21619e-16	0.1351	0.685455	0.6606	0.889565	0.541562	0.6504	0.237686	0.411429	0.6682	0.835
IL-10		1.132	0.643701	2.03681	2.40354	0.206055	0.588571	1.26728	0.811287	2.94361	3.13395	1.01927	0.51827	1.13001	0.95618	0.2083	0.685455	0.392	0.889565	0.150389	0.344444	0.461076	0.57625	0.3778	0.716842
IL-12p70		0.63961	0.766092	1.36742	2.28386	0.206055	0.588571	1.29017	0.699996	2.491	2.89981	0.0974746	0.0766543	0.243842	0.190994	0.2734	0.685455	0.4198	0.889565	0.452773	0.57625	0.0783472	0.261	0.4232	0.716842
IL-13		32.9969	15.7829	45.2583	32.3752	0.464844	0.686512	36.053	10.9302	58.9543	38.598	30.4501	19.6342	31.5623	19.1295	0.1565	0.685455	0.539	0.889565	0.00243398	0.0243	0.000835938	0.010032	0.1945	0.698571
IL-1β		135.163	145.077	294.957	500.983	0.041992	0.35175	114.996	68.5026	411.892	701.007	151.968	193.894	178.023	167.141	0.3317	0.685455	0.7383	0.9225	0.320769	0.478537	0.508495	0.622041	0.5879	0.790435
IL-2		2.63315	1.16598	4.16297	4.78301	0.637695	0.814468	3.15214	1.18664	6.36182	6.08685	2.20067	1.04821	1.96411	1.29468	0.1862	0.685455	0.494	0.889565	0.0731986	0.261	0.206976	0.396364	0.2569	0.698571
IL-4		0.183804	0.160862	0.344013	0.475669	0.492188	0.686512	0.283288	0.194108	0.563507	0.614295	0.100901	0.0588737	0.124519	0.0692132	0.3654	0.685455	0.6703	0.889565	0.0766804	0.261	0.154936	0.344444	0.326	0.698571
IL-6		33.8255	24.7551	67.6264	53.6759	0.018555	0.279	34.2497	17.806	68.0724	59.4556	33.472	31.1714	67.1804	52.9431	0.904	0.919322	0.159	0.889565	0.0860564	0.2715	0.00776108	0.0665143	0.8707	0.967241
IL-8		4610.26	3667.24	5937.35	4918.42	0.240234	0.591111	4018.82	2206.51	6590.16	5634.18	5103.12	4728.75	5284.55	4522.51	0.2579	0.685455	0.8946	0.935172	0.090491	0.2715	0.106421	0.276522	0.3075	0.698571
TNFα		4.66581	4.44644	10.6805	20.2501	0.365234	0.638333	4.41314	2.34162	17.1273	28.1841	4.87638	5.9193	4.23384	2.83882	0.2729	0.685455	0.7964	0.935172	0.253724	0.416757	0.142729	0.3432	0.9748	0.975
GM-CSF		0.514769	0.115214	0.656943	0.730746	1	1	0.469687	0.0988514	0.482528	0.157625	0.552338	0.122496	0.831358	1.03775	0.5656	0.808571	0.8857	0.935172	0.101568	0.276522	0.137467	0.3425	0.2129	0.698571
IL-12p40		30.8478	23.7783	27.1847	34.7192	0.577148	0.769333	35.456	33.6071	34.2553	47.6024	27.0077	13.7236	20.1141	16.3081	0.4551	0.701538	0.2678	0.889565	0.191727	0.384	0.635804	0.706667	0.3127	0.698571
IL-15		0.42572	0.500325	0.171346	0.376559	0.21875	0.591111	0.295902	0.307846	0.274069	0.532624	0.533902	0.627645	0.068624	0.0542116	0.1948	0.685455	0.2901	0.889565	0.0687991	0.261	0.401834	0.548182	0.1416	0.608571
IL-16		1104.94	617.194	2036.88	1711.15	0.123047	0.434118	1163.84	699.944	2265.52	1880.15	1055.85	602.957	1808.24	1667.71	0.658	0.838846	0.5044	0.889565	0.0208333	0.1095	0.327256	0.478537	0.818	0.967241
IL-17		4.72097	2.04639	6.38599	6.0741	0.365234	0.638333	5.21834	1.77245	8.58123	8.08436	4.3065	2.32564	4.19076	2.06051	0.2589	0.685455	0.6548	0.889565	0.791329	0.837966	0.824319	0.837966	0.4414	0.716842
IL-1α		532.238	330.367	427.348	284.228	0.147461	0.476842	551.908	312.454	541.23	271.027	515.847	373.461	313.466	270.457	0.2998	0.685455	0.6824	0.889565	0.900856	0.901	0.584329	0.683077	0.0646	0.608571
IL-5		0.931903	0.30281	1.3001	1.08953	0.464844	0.686512	0.945758	0.368777	1.79556	1.37129	0.920358	0.272468	0.804634	0.376758	0.1152	0.685455	0.3509	0.889565	0.218283	0.396364	0.0199106	0.1095	0.0458	0.608571
IL-7		9.05851	9.165	7.45127	10.3889	0.769531	0.905882	9.00971	7.63039	12.2555	13.3812	9.09917	11.0187	2.64707	1.73112	0.2144	0.685455	0.607	0.889565	0.240068	0.411429	0.629062	0.706667	0.0824	0.608571
VEGF		624.442	271.192	650.846	376.752	0.96582	1	599.747	245.912	752.78	399.61	645.022	312.401	548.913	357.279	0.2969	0.685455	0.3054	0.889565	0.100111	0.276522	0.815499	0.837966	0.1037	0.608571
Eotaxin		259.325	183.679	292.205	189.66	0.492188	0.686512	206.928	109.046	294.827	203.827	302.989	230.065	289.582	193.839	0.3766	0.685455	0.6544	0.889565	0.1629	0.349286	0.0576586	0.247286	0.5412	0.790435
Eotaxin-3		35.1852	21.6467	51.7249	29.1278	0.027344	0.3276	28.9067	24.178	51.7036	27.5364	40.4172	19.9307	51.7463	33.291	0.3418	0.685455	0.0205	0.5445	0.0183333	0.1095	0.000437701	0.00876	0.5687	0.790435
IP-10		1555.1	1674.91	2169.74	3052.09	0.27832	0.595714	975.994	690.118	1502.04	1335.28	2037.69	2148.21	2837.45	4200.07	0.8948	0.919322	0.3808	0.889565	0.816776	0.837966	0.215582	0.396364	0.4138	0.716842
MCP-1		138.067	67.1811	132.153	91.468	0.413086	0.669474	179.67	72.1378	160.558	102.065	103.398	41.1137	103.748	77.7969	0.7074	0.838846	0.0726	0.5445	0.285207	0.45	0.0219138	0.1095	0.2477	0.698571
MCP-4		119.394	34.0408	70.5301	45.4738	0.005859	0.1562	113.713	26.7762	81.0281	41.722	124.129	41.0463	60.0321	50.4389	0.2845	0.685455	0.063	0.5445	4.44177e-08	2.664e-06	6.61063e-05	0.001983	0.4543	0.716842
MDC		96.7068	106.014	91.1398	143.406	1	1	118.949	105.403	127.753	190.749	78.1719	112.619	54.5268	75.1086	0.6586	0.838846	0.8311	0.935172	0.591527	0.683077	0.756799	0.825818	0.9348	0.967241
MIP-1α		38.8619	28.8316	59.7679	41.5473	0.068359	0.35175	31.8448	31.7072	72.205	42.0957	44.7095	27.7122	47.3307	40.6731	0.1051	0.685455	0.9378	0.938	0.412332	0.549333	0.355688	0.496744	0.6062	0.790435
MIP-1β		110.993	145.549	121.605	98.0797	0.320313	0.635625	64.3478	25.6674	129.647	132.787	149.864	194.558	113.563	58.1	0.3473	0.685455	0.0515	0.5445	0.448973	0.57625	0.000715103	0.010032	0.8803	0.967241
TARC		67.3506	33.5045	88.2315	54.2555	0.320313	0.635625	49.3671	34.0286	93.9905	55.8356	82.3368	26.9414	82.4726	57.2611	0.1795	0.685455	0.2324	0.889565	0.356183	0.496744	0.0338767	0.156462	0.1336	0.608571
MPO		195125	323257	1.33648e+06	2.9453e+06	0.382813	0.638333	96789.8	50890.2	2.12139e+06	3.94076e+06	273793	435479	355347	341060	0.362	0.685455	0.904	0.935172	0.298075	0.458462	0.256565	0.416757	0.9334	0.967241
Utero		4.85207e+07	3.47225e+07	30077860	2.94954e+07	0.083008	0.35175	61528644	4.98428e+07	3.39008e+07	3.42824e+07	3.76808e+07	1.06608e+07	2.6255e+07	2.65253e+07	0.483	0.7245	0.2891	0.889565	0.190957	0.384	0.018676	0.1095	0.0755	0.608571
Key
*-Comparison by Wilcoxon rank-sign test between time points within each group
†-mixed model with repeated measures for effect of sex and ozone
§- mixed model with repeated measures for effect of disease status and time
**-Fisher's LSD post hoc test
ll-mixed model with repeated measures effect of sex, disease status, and ozone
P-values <0.05 and q-values <0.2 are in bold

## Sheet: Table S5
Table S5. Cytokine concentrations in plasma.
Disease Status		Non-asthmatics
PLASMA		Pre		Post		P-value*	BH adjusted p-value	Sex								P-value†	BH adjusted p-value
								Male				Female
								Pre		Post		Pre		Post
Analytes		Mean	± SD	Mean	± SD			Mean	± SD	Mean	± SD	Mean	± SD	Mean	± SD
IFNγ		7.24646	6.2236	6.74086	7.08458	0.30127	0.602	8.92259	8.74749	8.45232	9.961	5.57033	1.39712	5.0294	2.0419	0.955	0.955
IL-10		0.532108	0.39093	0.531829	0.699667	0.17627	0.443826	0.687755	0.513245	0.703395	0.99773	0.376461	0.121054	0.360263	0.104234	0.8857	0.920877
IL-12p70		0.370742	0.23676	0.346146	0.231824	0.339355	0.614437	0.357439	0.146239	0.308068	0.121773	0.384045	0.318608	0.384223	0.316108	0.481	0.754
IL-13		7.80293	3.94718	6.23998	1.50562	0.026855	0.222886	9.49584	5.15935	6.73201	1.32404	6.11001	0.882804	5.74796	1.62883	0.3148	0.715938
IL-2		0.210532	0.252069	0.13888	0.196048	0.15625	0.421818	0.209982	0.235113	0.0870249	0.0561466	0.211082	0.2907	0.190734	0.273771	0.255543	0.715938
IL-4		0.0761495	0.0372102	0.0710801	0.0354851	0.518555	0.771846	0.0887768	0.0458043	0.0778335	0.0334187	0.0635222	0.0237783	0.0643266	0.0392932	0.2991	0.715938
IL-6		2.41	6.10326	1.17299	0.630546	0.04248	0.308125	4.39932	8.51178	1.55733	0.666693	0.427598	0.185222	0.788636	0.275096	0.3694	0.715938
IL-8		81.4649	271.375	3.23761	1.2781	0.339355	0.614437	159.832	383.766	3.27951	1.30153	3.09736	1.09334	3.19572	1.37682	0.3396	0.715938
TNFα		18.5335	61.4974	1.12344	1.25533	0.569336	0.806341	36.3475	86.9404	1.55507	1.735	0.719495	0.0664843	0.691813	0.0977732	0.3391	0.715938
TNFβ		0.0563728	0.0235445	0.0830763	0.054653	0.130859	0.3799	0.0517999	0.0169045	0.0949537	0.0665343	0.0609457	0.0297254	0.0711988	0.042496	0.300789	0.715938
GM-CSF		0.107379	0.0659528	0.110231	0.0489035	0.518555	0.771846	0.119378	0.0814335	0.114014	0.0540931	0.0953794	0.0509168	0.106449	0.0479688	0.7125	0.884809
IL-12p40		73.8005	34.1502	74.8535	34.2819	0.469727	0.757222	70.2519	48.0121	73.7587	47.8838	77.3491	15.177	75.9483	17.0238	0.1369	0.715938
IL-15		2.05151	0.529123	2.05313	0.55004	0.969727	0.987018	2.10224	0.606574	2.27454	0.635495	2.00078	0.49176	1.83172	0.379588	0.0175	0.715938
IL-16		232.77	53.6871	233.269	51.88	0.969727	0.987018	243.987	63.8886	240.147	66.4839	221.554	44.2422	226.391	37.2522	0.5961	0.803907
IL-17		1.4469	1.08717	1.66096	0.817651	0.063965	0.319414	1.12102	0.606582	1.53018	0.906793	1.77278	1.40623	1.79174	0.779421	0.4695	0.754
IL-1α		0.113791	0.110981	0.0719017	0.0525523	0.3125	0.605133	0.173321	0.13635	0.0591511	0.0119808	0.05426	7.60118e-18	0.0846522	0.0744454	0.0429	0.715938
IL-5		0.26603	0.238881	0.124717	0.124133	0.000977	0.028333	0.383979	0.267502	0.180996	0.136801	0.148081	0.143511	0.0684387	0.0870852	0.1807	0.715938
IL-7		0.633849	0.204798	0.892013	0.618288	0.026855	0.222886	0.690345	0.226027	1.01418	0.868962	0.577353	0.183097	0.769846	0.223835	0.6466	0.833911
VEGF		12.6426	6.47532	11.1693	4.6128	0.850098	0.987018	12.6593	9.06237	10.9227	5.56082	12.6258	3.18093	11.4158	3.96771	0.9047	0.920877
Eotaxin		95.5816	37.2435	97.7479	31.8716	0.733398	0.924217	108.559	45.015	97.8843	30.9843	82.6044	24.921	97.6115	35.7028	0.1313	0.715938
Eotaxin-3		12.3795	7.13513	11.1534	8.19994	0.266113	0.551	16.1835	8.41302	15.4749	9.98295	8.57552	2.54848	6.83203	1.85678	0.5819	0.803907
IP-10		249.763	114.769	227.981	108.567	0.077148	0.319414	278.576	149.911	235.956	151.589	220.95	67.1755	220.006	52.9085	0.064	0.715938
MCP-1		62.3364	22.2421	52.4619	10.9442	0.092285	0.334587	65.4448	25.2825	56.3481	8.52761	59.2281	20.6392	48.5758	12.4315	0.8838	0.920877
MCP-4		25.1034	8.66715	25.8243	9.47789	0.733398	0.924217	25.7686	7.48734	29.305	9.2161	24.4381	10.3991	22.3436	9.14403	0.1824	0.715938
MDC		665.998	133.593	610.852	129.595	0.092285	0.334587	640.803	178.637	571.239	136.398	691.194	76.3457	650.465	120.741	0.5915	0.803907
MIP-1α		148.638	467.035	15.3012	4.63001	0.969727	0.987018	281.584	661.383	16.0478	4.47303	15.6924	4.62717	14.5546	5.08089	0.3392	0.715938
MIP-1β		262.606	752.529	46.3253	15.1396	0.733398	0.924217	483.299	1062.45	48.3908	7.84919	41.9125	12.7799	44.2597	20.7944	0.3256	0.715938
TARC		28.0624	14.4582	30.9989	16.853	0.203613	0.455077	36.3205	13.3699	37.9098	16.3331	19.8043	10.8381	24.0881	15.6032	0.6252	0.823864
MPO		114590	258131	46118	40777.2	0.791016	0.976128	182713	361960	51550.1	24164.2	46466.1	66604.1	40685.9	54803.2	0.3946	0.715938
Disease Status		Asthmatics
PLASMA		Pre		Post		P-value*	BH adjusted p-value	Sex								P-value†	BH adjusted p-value	P-value§	BH adjusted p-value	Pre		Post		P-valuell	BH adjusted p-value
								Male				Female
								Pre		Post		Pre		Post
Analytes		Mean	± SD	Mean	± SD			Mean	± SD	Mean	± SD	Mean	± SD	Mean	± SD					P-Value**	BH adjusted p-value	P-Value**	BH adjusted p-value
IFNγ		6.27853	5.72978	4.63691	3.08582	0.077148	0.319414	4.16097	2.08981	3.7657	1.51728	8.39609	7.55631	5.50812	4.10186	0.3119	0.715938	0.3964	0.631696	0.680985	0.858652	0.373234	0.57855	0.3698	0.802333
IL-10		0.321779	0.0886794	0.342701	0.125219	0.62207	0.858952	0.335938	0.0672032	0.384753	0.101817	0.307619	0.110921	0.300649	0.141014	0.3843	0.715938	0.8454	0.899	0.213349	0.453643	0.262347	0.4988	0.9161	0.946
IL-12p70		0.265822	0.122221	0.334184	0.31131	0.969727	0.987018	0.319431	0.10939	0.479787	0.386183	0.212214	0.118322	0.188582	0.114861	0.2226	0.715938	0.2583	0.631696	0.280877	0.4988	0.901515	0.97786	0.1521	0.802333
IL-13		5.29915	1.17525	4.91797	2.27908	0.266113	0.551	5.94734	1.06534	6.14518	2.3191	4.65096	0.946247	3.69076	1.56032	0.3412	0.715938	0.3657	0.631696	0.0169534	0.1276	0.196818	0.439462	0.1777	0.802333
IL-2		0.158402	0.158993	0.231415	0.238584	0.820313	0.987018	0.197265	0.207733	0.346509	0.293286	0.11954	0.0939987	0.116322	0.0861404	0.339128	0.715938	0.129327	0.631696	0.554838	0.748605	0.296583	0.4988	0.179982	0.802333
IL-4		0.0334237	0.022462	0.0542994	0.0548555	0.203613	0.455077	0.0432848	0.0228212	0.0883656	0.0602156	0.0235627	0.018863	0.0202332	0.0144548	0.0936	0.715938	0.1065	0.631696	0.0106566	0.103433	0.300524	0.4988	0.0457	0.802333
IL-6		0.804829	1.22393	1.27588	0.934784	0.063965	0.319414	0.932347	1.64118	1.36517	1.26953	0.677311	0.750418	1.18659	0.539975	0.875	0.920877	0.3464	0.631696	0.219452	0.453643	0.93685	0.97786	0.3943	0.802333
IL-8		57.6709	178.764	34.6672	107.438	0.000488	0.028304	107.236	253.585	64.9688	152.235	8.10604	10.1406	4.36571	3.89449	0.3746	0.715938	0.5014	0.631696	0.735045	0.907021	0.655016	0.844222	0.4733	0.802333
TNFα		0.946309	0.310709	0.891288	0.340631	0.203613	0.455077	1.00484	0.389689	1.02992	0.400627	0.887777	0.228712	0.752653	0.220535	0.4419	0.732457	0.3337	0.631696	0.168319	0.38976	0.985332	0.985	0.3311	0.802333
TNFβ		0.0757931	0.0561715	0.099276	0.0758716	0.160156	0.421818	0.100771	0.0613722	0.129387	0.0909896	0.0508152	0.0409589	0.0691651	0.0470021	0.770794	0.90828	0.886886	0.899	0.398521	0.57855	0.480731	0.680439	0.625509	0.802333
GM-CSF		0.10243	0.0800585	0.097773	0.0610342	0.700195	0.924217	0.10439	0.0653077	0.10462	0.0842114	0.10047	0.0991276	0.0909259	0.0314848	0.8285	0.920877	0.8019	0.894538	0.852824	0.97786	0.640798	0.844222	0.6757	0.802333
IL-12p40		84.8765	28.3619	88.5159	27.8002	0.423828	0.702629	92.7516	30.4335	93.6114	26.328	77.0014	26.356	83.4204	30.7375	0.4212	0.732457	0.4861	0.631696	0.390757	0.57855	0.29081	0.4988	0.1665	0.802333
IL-15		1.67034	0.300712	1.75381	0.207639	0.423828	0.702629	1.54896	0.273548	1.77125	0.246746	1.79172	0.297916	1.73636	0.182309	0.0859	0.715938	0.4719	0.631696	0.0325964	0.171891	0.0901205	0.290322	0.7393	0.802333
IL-16		269.587	78.3819	255.288	60.3485	0.423828	0.702629	299.749	78.7336	272.189	43.4272	239.425	71.6503	238.386	73.7614	0.4991	0.761632	0.4671	0.631696	0.152673	0.389083	0.388825	0.57855	0.6681	0.802333
IL-17		1.47216	0.549829	1.72296	0.37432	0.077148	0.319414	1.4406	0.491051	1.74133	0.396374	1.50373	0.64928	1.70459	0.387727	0.717	0.884809	0.8986	0.899	0.935218	0.97786	0.841933	0.97786	0.6245	0.802333
IL-1α		0.21703	0.199102	0.241246	0.169031	0.570313	0.806341	0.245202	0.116971	0.260006	0.158988	0.188857	0.267628	0.222486	0.191664	0.8809	0.920877	0.3493	0.631696	0.0866607	0.290322	0.00621035	0.075748	0.3713	0.802333
IL-5		0.374108	0.162364	0.274899	0.154385	0.012207	0.14152	0.403573	0.170124	0.260486	0.101702	0.344643	0.164228	0.289313	0.203948	0.2202	0.715938	0.4655	0.631696	0.137752	0.389083	0.0414356	0.184708	0.7471	0.802333
IL-7		1.5846	1.37652	1.37362	0.584217	0.518555	0.771846	1.37853	1.68617	0.9581	0.226588	1.79066	1.10612	1.78914	0.534004	0.5634	0.803907	0.2127	0.631696	0.00653076	0.075748	0.155111	0.389083	0.4741	0.802333
VEGF		15.3746	7.08531	12.7456	4.53496	0.129395	0.3799	14.0853	9.80005	10.1495	3.55178	16.6638	3.22699	15.3417	4.05642	0.4303	0.732457	0.6582	0.76328	0.253796	0.4988	0.508142	0.701524	0.7	0.802333
Eotaxin		139.713	76.6548	129.246	43.6982	0.969727	0.987018	145.456	90.4856	121.144	39.3246	133.971	68.2665	137.349	49.9699	0.2916	0.715938	0.4123	0.631696	0.0377749	0.1827	0.133479	0.389083	0.9462	0.946
Eotaxin-3		19.0673	8.15404	19.1301	8.567	0.969727	0.987018	20.4576	10.5459	18.8556	9.37867	17.677	5.51546	19.4045	8.56303	0.3084	0.715938	0.4799	0.631696	0.0474184	0.190627	0.0191209	0.1276	0.239	0.802333
IP-10		264.436	160.602	221.581	119.132	0.009277	0.13456	188.533	76.5531	150.862	58.491	340.338	192.502	292.299	125.696	0.7677	0.90828	0.3023	0.631696	0.779219	0.941292	0.902639	0.97786	0.2035	0.802333
MCP-1		69.3669	13.5854	67.5788	16.4188	0.969727	0.987018	72.1287	15.245	67.6501	15.6102	66.6051	12.4628	67.5076	18.6917	0.5207	0.774821	0.2144	0.631696	0.297814	0.4988	0.0284591	0.1653	0.6036	0.802333
MCP-4		41.3475	16.5314	36.4082	14.8189	0.109863	0.375294	33.3544	13.8095	28.799	10.6673	49.3407	16.0371	44.0173	15.178	0.8902	0.920877	0.101	0.631696	0.00334466	0.075748	0.049328	0.190627	0.4763	0.802333
MDC		852.317	156.086	848.331	181.24	0.909668	0.987018	765.665	169.489	728.992	123.65	938.969	82.77	967.669	150.985	0.373	0.715938	0.2467	0.631696	0.0042935	0.075748	0.000392075	0.022736	0.68	0.802333
MIP-1α		12.7689	4.04237	10.6139	5.72772	0.129395	0.3799	12.5522	3.90734	11.87	7.13689	12.9857	4.53538	9.35782	4.17768	0.263	0.715938	0.3359	0.631696	0.16122	0.389083	0.961015	0.97786	0.3282	0.802333
MIP-1β		40.0221	10.4376	35.8358	9.72648	0.003418	0.06612	38.1195	13.2407	32.6168	10.4708	41.9247	7.46119	39.0547	8.58042	0.2554	0.715938	0.3392	0.631696	0.154575	0.389083	0.945887	0.97786	0.3285	0.802333
TARC		59.5409	47.336	54.0741	36.4673	1	1	41.8933	34.9243	38.5199	24.1225	77.1884	54.4277	69.6283	41.99	0.7833	0.90828	0.2775	0.631696	0.0197591	0.1276	0.0830933	0.290322	0.6669	0.802333
MPO		64548.8	45402.1	39710.8	26420.6	0.052246	0.319414	51894.8	26189.1	41100.1	28676.9	77202.7	58862.7	38321.4	26621.6	0.2039	0.715938	0.543	0.656125	0.362753	0.57855	0.906797	0.97786	0.2941	0.802333
Key
*-Comparison by Wilcoxon rank-sign test between time points within each group
†-mixed model with repeated measures for effect of sex and ozone
§- mixed model with repeated measures for effect of disease status and time
**-Fisher's LSD post hoc test
ll-mixed model with repeated measures effect of sex, disease status, and ozone
P-values <0.05 and q-values <0.2 are in bold

## Sheet: Table S6
Table S6. Sterol and oxysterol concentrations in induced sputum.
Disease Status		Non-asthmatics
SPUTUM		Pre		Post		P-value*	BH adjusted p-value	Sex								P-value†	BH adjusted p-value
								Male				Female
Analytes								Pre		Post		Pre		Post
Oxysterols (pmol/mL)		Mean	± SD	Mean	± SD			Mean	± SD	Mean	± SD	Mean	± SD	Mean	± SD
24OH-Chol		10.154	12.0228	9.048	7.42368	0.921875	0.981484	13.724	15.1858	11.4013	8.58233	6.584	8.05006	6.69467	5.85631	0.697	0.9108
SecoB		31.1633	41.4618	119.415	118.054	0.052246	0.17226	40.5627	42.1875	139.301	144.349	21.764	42.3138	99.528	94.2069	0.7811	0.9108
25OH-Chol		55.3087	62.7338	25.18	28.8704	0.109863	0.235125	71.8133	76.5484	27.972	36.7346	38.804	46.3438	22.388	21.5768	0.3568	0.889167
7Keto-Chol		94.402	123.435	62.8153	36.7656	0.518555	0.611679	120.319	159.216	57.8067	31.6732	68.4853	80.3796	67.824	43.7077	0.312	0.889167
27OH-Chol		2188.73	2476.78	711.279	681.619	0.020996	0.157667	2988.95	3278.3	689.393	828.081	1388.51	1092.24	733.165	579.018	0.2247	0.889167
bEP-Chol		32.0993	29.1032	136.993	177.534	0.092285	0.2343	39.6493	37.2068	127.572	129.19	24.5493	18.5716	146.415	228.993	0.7573	0.9108
Sterols (nmol/mL)
Lan		0.0253333	0.031419	0.0126667	0.0110316	0.25	0.33	0.028	0.0367478	0.012	0.0140855	0.0226667	0.0283596	0.0133333	0.00826236	0.7124	0.9108
Zym		0.404	0.367849	0.427333	0.281863	0.807129	0.8877	0.501333	0.458664	0.426667	0.372895	0.306667	0.266613	0.428	0.189027	0.4305	0.889167
DHL		0.408	0.44795	0	0	0.000488	0.016104	0.502667	0.605223	0	0	0.313333	0.207409	0	0	0.4851	0.889167
7DHD		0.0906667	0.0963227	0.0393333	0.0165218	0.0625	0.18535	0.116	0.12996	0.0426667	0.019377	0.0653333	0.0445182	0.036	0.0140855	0.4257	0.889167
Des		0.537333	0.452413	0.345333	0.237584	0.11377	0.235125	0.594667	0.578543	0.376	0.318356	0.48	0.325984	0.314667	0.143436	0.8284	0.9108
dHLan		0.016	0.0102336	0.0233333	0.00796964	0.042969	0.157667	0.0213333	0.0109301	0.024	0.00715542	0.0106667	0.00653197	0.0226667	0.00935236	0.1048	0.889167
Zyme		6.26133	4.94609	3.88733	2.789	0.151367	0.24915	6.048	5.53065	3.52267	3.15556	6.47467	4.74177	4.252	2.61459	0.9082	0.936375
Lath		5.55933	4.78203	3.33733	1.49452	0.129395	0.2365	6.784	6.22685	3.40933	1.72001	4.33467	2.7661	3.26533	1.39392	0.3839	0.889167
7DHC		3.52933	5.66491	1.672	2.50597	0.04248	0.157667	6.06	7.32562	2.46	3.32618	0.998667	0.948186	0.884	1.12341	0.1206	0.889167
8DHC		0.895333	0.684797	0.505333	0.303077	0.04248	0.157667	1.05867	0.880184	0.538667	0.384988	0.732	0.419302	0.472	0.226274	0.4646	0.889167
Chol		417.139	305.523	307.805	165.33	0.233398	0.33	496.727	390.95	314.427	203.558	337.552	189.471	301.183	136.36	0.3462	0.889167
Disease Status		Asthmatics
SPUTUM		Pre		Post		P-value*	BH adjusted p-value	Sex								P-value†	BH adjusted p-value	P-value§	BH adjusted p-value	Pre		Post		P-valuell	BH adjusted p-value
								Male				Female
Analytes								Pre		Post		Pre		Post
Oxysterols (pmol/mL)		Mean	± SD	Mean	± SD			Mean	± SD	Mean	± SD	Mean	± SD	Mean	± SD					P-Value**	BH adjusted p-value	P-Value**	BH adjusted p-value
24OH-Chol		5.76727	8.43201	3.57933	3.21167	1	1	5.5952	12.5112	3.03467	2.44913	5.06629	4.11318	4.124	3.9978	0.8896	0.936375	0.8112	0.874437	0.206896	0.346476	0.119285	0.289	0.8292	0.939533
SecoB		27.1084	33.3411	62.8887	67.6441	0.032227	0.157667	27.1888	21.1944	47.5613	33.8464	25.8206	43.1727	78.216	91.4176	0.5181	0.899684	0.2295	0.48875	0.895773	0.952	0.0671333	0.235527	0.5632	0.939533
25OH-Chol		15.8167	21.6023	6.38333	5.44033	0.101563	0.235125	19.8272	30.3886	8.48267	6.46544	11.9589	12.8475	4.284	3.56854	0.8149	0.9108	0.2094	0.48875	0.0127279	0.1411	0.213621	0.346476	0.4609	0.939533
7Keto-Chol		98.5913	188.23	43.5087	39.8653	0.700195	0.796552	153.128	277.808	36.928	28.533	56.8937	60.5534	50.0893	50.7767	0.2972	0.889167	0.6956	0.874437	0.937037	0.965394	0.678766	0.769533	0.6671	0.939533
27OH-Chol		996.575	1328.55	250.124	231.527	0.067383	0.18535	1189.61	1875.29	309.38	292.339	796.371	805.23	190.868	155.052	0.7775	0.9108	0.3513	0.5967	0.0549186	0.233325	0.440887	0.576692	0.365	0.939533
bEP-Chol		11.9447	16.6137	28.7767	43.0973	0.320313	0.406154	19.0032	21.871	40.516	57.4249	6.71429	8.83281	17.0373	21.3975	0.7095	0.9108	0.1196	0.48875	0.608865	0.714	0.00718511	0.12223	0.6985	0.939533
Sterols (nmol/mL)
Lan		0.00727273	0.0121086	0.00666667	0.00954733	0.960938	0.991031	0.008	0.0178885	0.004	0.00438178	0.00571429	0.00602218	0.00933333	0.0128167	0.4759	0.889167	0.22	0.48875	0.022778	0.15504	0.430331	0.576692	0.9934	0.993
Zym		0.494545	0.542242	0.188	0.203747	0.024414	0.157667	0.64	0.791899	0.150667	0.121159	0.373714	0.218133	0.225333	0.270746	0.2872	0.889167	0.099	0.48875	0.562748	0.683643	0.117323	0.289	0.7103	0.939533
DHL		0	0	0	0	—	—	0	0	0	0	0	0	0	0	—	—	0.0032	0.0544	7.7952e-05	0.002652	1	1	0.4838	0.939533
7DHD		0.0618182	0.0549724	0.0353333	0.0311633	0.143555	0.24915	0.0736	0.0720888	0.036	0.0187617	0.0525714	0.040398	0.0346667	0.0422311	0.602	0.9108	0.4517	0.698545	0.240494	0.370909	0.867227	0.950903	0.7236	0.939533
Des		0.394909	0.450596	0.187333	0.122683	0.021484	0.157667	0.5216	0.675832	0.177333	0.0938992	0.298286	0.106062	0.197333	0.155098	0.3363	0.889167	0.9418	0.942	0.313238	0.443417	0.265077	0.391739	0.5814	0.939533
dHLan		0.0218182	0.0129446	0.018	0.00910544	0.451172	0.551222	0.0208	0.0165892	0.016	0.00505964	0.0205714	0.0106333	0.02	0.0121326	0.8275	0.9108	0.0517	0.43945	0.170652	0.330556	0.205286	0.346476	0.5348	0.939533
Zyme		4.09091	4.76771	1.28067	0.914825	0.018555	0.157667	5.2432	6.96615	1.616	0.967636	3.12	2.05089	0.945333	0.796865	0.611	0.9108	0.8226	0.874437	0.158704	0.330556	0.0910406	0.257833	0.781	0.939533
Lath		3.07127	2.66461	1.644	1.28544	0.123047	0.2365	3.7824	3.73283	1.65733	0.711855	2.46057	1.45806	1.63067	1.76861	0.4572	0.889167	0.5955	0.844333	0.0450941	0.231686	0.160904	0.330556	0.7315	0.939533
7DHC		1.10036	1.20003	0.847333	1.39581	0.240234	0.33	1.2224	0.587017	0.962667	1.51565	0.914286	1.60536	0.732	1.39898	0.9952	0.995	0.2224	0.48875	0.0759239	0.235527	0.536333	0.674963	0.1661	0.939533
8DHC		0.445091	0.40125	0.261333	0.189601	0.167969	0.264	0.5984	0.569839	0.286667	0.0898591	0.332571	0.138348	0.236	0.263575	0.3776	0.889167	0.3391	0.5967	0.016581	0.1411	0.174844	0.330556	0.944	0.993
Chol		245.441	193.167	155.527	106.498	0.206055	0.309	295.318	281.925	148.981	57.5534	206.693	80.5013	162.073	146.753	0.4046	0.889167	0.8191	0.874437	0.0477442	0.231686	0.0762363	0.235527	0.8102	0.939533
Key
*-Comparison by Wilcoxon rank-sign test between time points within each group
†-mixed model with repeated measures for effect of sex and ozone
§- mixed model with repeated measures for effect of disease status and time
**-Fisher's LSD post hoc test
ll-mixed model with repeated measures effect of sex, disease status, and ozone
P-values <0.05 and q-values <0.2 are in bold

## Sheet: Table S7
Table S7. Sterol and oxysterol concentrations in plasma.
Disease Status		Non-asthmatics
PLASMA		Pre		Post		P-value*	BH adjusted p-value	Sex								P-value†	BH adjusted p-value
								Male				Female
Analytes								Pre		Post		Pre		Post
Oxysterols (pmol/mL)		Mean	± SD	Mean	± SD			Mean	± SD	Mean	± SD	Mean	± SD	Mean	± SD
25OH-VitD		173.444	60.4165	196.074	78.7514	0.233398	0.299571	133.706	59.8507	157.74	84.0885	213.182	25.6593	234.408	55.1924	0.929	0.955
24OH-Chol		42.278	8.23339	43.2382	9.85998	0.677246	0.696343	39.8553	7.01216	40.9217	5.49371	44.7007	9.26706	45.5548	13.0699	0.953	0.955
SecoB		24.92	32.868	268.289	229.447	0.000977	0.00502457	34.0563	40.597	285.35	251.68	15.7837	22.9829	251.227	227.551	0.9119	0.955
25OH-Chol		11.7566	4.56849	15.8394	6.42976	0.020996	0.0504	13.0688	3.53048	20.1332	5.4772	10.4443	5.41474	11.5457	4.08721	0.0388	0.3492
7Keto-Chol		6.94508	2.0011	10.3857	3.58383	0.003418	0.01026	6.57383	2.48038	8.62	2.33993	7.31633	1.52533	12.1513	3.9114	0.1656	0.522
27OH-Chol		204.778	66.2643	271.252	72.9985	0.000488	0.004392	229.325	75.7027	308.6	76.5923	180.231	49.8304	233.904	50.092	0.1679	0.522
bEP-Chol		11.9526	4.87026	13.2071	4.17775	0.62207	0.693818	12.314	3.48654	13.896	4.05324	11.5912	6.30184	12.5182	4.56401	0.8368	0.955
Sterols (nmol/mL)
Lan		0.08675	0.0951937	0.03125	0.0253166	0.006836	0.0189415	0.0896667	0.104297	0.0255	0.0112561	0.0838333	0.0950672	0.037	0.0346987	0.7237	0.955
Zym		0.03975	0.0235917	0.04175	0.0127074	0.662109	0.696343	0.0375	0.0299717	0.0378333	0.00893122	0.042	0.01772	0.0456667	0.0154488	0.8152	0.955
DHL		0.0946667	0.0536967	0.0778333	0.023525	0.182617	0.286435	0.102167	0.0619271	0.0711667	0.0222478	0.0871667	0.0487172	0.0845	0.0248173	0.2251	0.522
7DHD		0.0353333	0.0168163	0.0368333	0.00904367	0.558105	0.660774	0.035	0.0200998	0.0368333	0.00992807	0.0356667	0.0147603	0.0368333	0.00902035	0.9546	0.955
Des		0.230667	0.0793042	0.283917	0.0910299	0.001465	0.005292	0.267	0.0824112	0.3225	0.0827714	0.194333	0.0622597	0.245333	0.0883531	0.8389	0.955
dHLan		0.00175	0.00121543	0.0239167	0.00725457	0.000488	0.004392	0.00166667	0.0010328	0.0235	0.00582237	0.00183333	0.00147196	0.0243333	0.00902589	0.8796	0.955
Zyme		2.09358	1.4561	2.34575	1.10116	0.233398	0.299571	1.9275	1.61733	1.6625	0.721847	2.25967	1.40803	3.029	1.01299	0.1268	0.522
Lath		1.51067	0.940529	1.28	0.624352	0.151367	0.258857	1.392	1.09428	0.907167	0.39391	1.62933	0.845493	1.65283	0.607304	0.2393	0.522
7DHC		0.300333	0.0721883	0.3395	0.0698967	0.020996	0.0504	0.294667	0.0982582	0.331667	0.0988689	0.306	0.0416269	0.347333	0.0287379	0.9053	0.955
8DHC		0.440417	0.125055	0.511667	0.0868974	0.003418	0.01026	0.454833	0.171342	0.5215	0.122443	0.426	0.0674389	0.501833	0.0372581	0.8236	0.955
Chol		495.036	99.8958	531.485	81.1797	0.129395	0.2322	493.379	112.821	552.662	86.8729	496.692	96.0161	510.308	76.6492	0.261	0.522
Disease Status		Asthmatics
PLASMA		Pre		Post		P-value*	BH adjusted p-value	Sex								P-value†	BH adjusted p-value	P-value§	BH adjusted p-value	Pre		Post		P-valuell	BH adjusted p-value
								Male				Female
Analytes								Pre		Post		Pre		Post
Oxysterols (pmol/mL)		Mean	± SD	Mean	± SD			Mean	± SD	Mean	± SD	Mean	± SD	Mean	± SD					P-Value**	BH adjusted. p-value	P-Value**	BH adjusted. p-value
25OH-VitD		136.049	59.0702	199.801	68.3705	0.001465	0.005292	151.037	38.3695	205.456	63.7477	121.062	75.2669	194.146	78.3802	0.4394	0.752571	0.0374	0.25965	0.179231	0.3222	0.892412	0.923657	0.5829	0.749571
24OH-Chol		34.8071	12.7547	51.3255	16.7494	0.001465	0.005292	34.1888	12.8442	47.5997	12.6527	35.4253	13.8566	55.0513	20.586	0.4787	0.783818	0.0021	0.0378	0.144927	0.274737	0.115324	0.274737	0.4904	0.702
SecoB		37.4698	31.4603	417.082	280.827	0.000488	0.004392	27.227	22.6112	293.038	134.88	47.7127	37.6083	541.126	344.063	0.1497	0.522	0.2033	0.381273	0.867182	0.923657	0.0523233	0.155077	0.2453	0.58
25OH-Chol		16.0702	8.68965	15.8593	5.1547	0.909668	0.91	15.4797	6.59256	15.0192	3.12276	16.6608	11.0374	16.6993	6.85643	0.9281	0.955	0.1632	0.381273	0.106332	0.272571	0.993986	0.994	0.2904	0.58
7Keto-Chol		9.05	4.53214	16.8203	8.5613	0.000977	0.00502457	9.34983	5.43903	14.2197	4.66316	8.75017	3.92298	19.421	11.1029	0.1341	0.522	0.0561	0.25965	0.332366	0.5175	0.00447734	0.0531	0.2742	0.58
27OH-Chol		174.193	60.5018	251.529	60.6365	0.000977	0.00502457	195.254	65.1182	277.702	56.6793	153.133	52.4224	225.355	56.8533	0.707	0.955	0.4936	0.635143	0.257473	0.420545	0.463337	0.612	0.6312	0.7572
bEP-Chol		14.1532	6.30364	18.9933	8.85093	0.077148	0.1542	14.9105	7.24491	16.7952	9.86321	13.396	5.79259	21.1915	7.96656	0.2601	0.522	0.2332	0.381273	0.397553	0.57312	0.0297549	0.1192	0.4621	0.702
Sterols (nmol/mL)
Lan		0.0755833	0.0607476	0.0343333	0.0210598	0.032227	0.07245	0.0916667	0.077562	0.033	0.0225389	0.0595	0.0384955	0.0356667	0.0215283	0.2894	0.547579	0.613	0.721125	0.644177	0.747871	0.898407	0.923657	0.7618	0.805
Zym		0.0584167	0.0341027	0.0464167	0.0170318	0.17627	0.286435	0.0723333	0.0403419	0.0473333	0.0230796	0.0445	0.021594	0.0455	0.0101735	0.0907	0.522	0.1822	0.381273	0.0560359	0.155077	0.626113	0.747871	0.2621	0.58
DHL		0.133167	0.103866	0.0854167	0.0311957	0.095215	0.180379	0.167167	0.14212	0.0826667	0.0215283	0.0991667	0.0275929	0.0881667	0.0407353	0.2047	0.522	0.3184	0.440308	0.133192	0.274737	0.764567	0.860625	0.4486	0.702
7DHD		0.0523333	0.0359351	0.0439167	0.0115559	0.569336	0.660774	0.0686667	0.044581	0.0491667	0.0109621	0.036	0.0146014	0.0386667	0.0103666	0.2229	0.522	0.3001	0.440308	0.0552984	0.155077	0.416455	0.576	0.2266	0.58
Des		0.360333	0.201114	0.368917	0.136702	0.569336	0.660774	0.450167	0.252054	0.414667	0.171395	0.2705	0.0779968	0.323167	0.0819303	0.1143	0.522	0.1448	0.381273	0.0238977	0.10755	0.132244	0.274737	0.1096	0.495
dHLan		0.012	0.00639602	0.0341667	0.00847277	0.000488	0.004392	0.0121667	0.00808497	0.0325	0.00467974	0.0118333	0.00495648	0.0358333	0.0113739	0.5661	0.885913	1	1	0.000337296	0.006066	0.000337296	0.006066	0.6943	0.78075
Zyme		2.31292	0.82813	1.93217	0.694266	0.233398	0.299571	2.1735	0.842607	1.55033	0.374926	2.45233	0.867251	2.314	0.754936	0.3776	0.6804	0.15	0.381273	0.615037	0.747871	0.344761	0.5175	0.507	0.702
Lath		1.3245	0.453332	0.974583	0.356076	0.04248	0.09	1.33833	0.542701	0.795667	0.220978	1.31067	0.396407	1.1535	0.39151	0.1886	0.522	0.6413	0.721125	0.475629	0.612	0.244183	0.418286	0.8045	0.805
7DHC		0.440167	0.193926	0.424417	0.172684	0.63623	0.693818	0.493	0.265089	0.428333	0.240862	0.387333	0.0759254	0.4205	0.0869063	0.0142	0.2628	0.0577	0.25965	0.0178765	0.0920571	0.142286	0.274737	0.068	0.4554
8DHC		0.64	0.252096	0.661833	0.207751	0.225586	0.299571	0.8	0.270485	0.752333	0.238065	0.48	0.0721997	0.571333	0.13646	0.034	0.3492	0.2203	0.381273	0.00948536	0.05694	0.0472641	0.155077	0.0759	0.4554
Chol		659.576	170.915	701.622	192.827	0.203613	0.299571	712.896	228.808	681.063	250.316	606.256	71.34	722.182	134.643	0.0146	0.2628	0.8844	0.936	0.00759038	0.054648	0.00590126	0.0531	0.0061	0.1098
Key
*-Comparison by Wilcoxon rank-sign test between time points within each group
†-mixed model with repeated measures for effect of sex and ozone
§- mixed model with repeated measures for effect of disease status and time
**-Fisher's LSD post hoc test
ll-mixed model with repeated measures effect of sex, disease status, and ozone
P-values <0.05 and q-values <0.2 are in bold

## Sheet: Table S8
Table S8. Confusion Matrix from Support Vector Machine Prediction of Inflammatory or Lung Response Status. Covariates in the model included age, race, ethnicity, visit season, disease status, and BMI.
Model	Predicted Response Variable	Covariates	Kernel	AUC	Balanced Accuracy	Sensitivity	Specificity	PPV
SVM Classification	Inflammatory	No	polynomial	0.566667	0.566667	0.933333	0.2	0.723333
SVM Classification	Inflammatory	Yes	polynomial	0.566667	0.566667	0.933333	0.2	0.723333
SVM Classification	Lung	No	radial	0.933333	0.933333	0.933333	0.933333	0.933333
SVM Classification	Lung	Yes	radial	0.933333	0.933333	0.933333	0.933333	0.933333

## Sheet: Table S9
Table S9. Confusion Matrix from Classification Prediction of Inflammatory or Lung Response. Within each response variable, models were ordered from highest to lowest AUC.
Model	Predicted Response Variable	Covariates	Kernel	AUC	Balanced Accuracy	Sensitivity	Specificity	PPV
SVM Classification	Inflammatory	No	polynomial	0.566667	0.566667	0.933333	0.2	0.723333
SVM Classification	Inflammatory	Yes	polynomial	0.566667	0.566667	0.933333	0.2	0.723333
SVM Classification	Inflammatory	No	radial	0.5	0.5	1	0	0.673333
SVM Classification	Inflammatory	Yes	radial	0.5	0.5	1	0	0.673333
KNN Classification	Inflammatory	No	NA	0.5	0.5	0	1	NA
SVM Classification	Inflammatory	No	linear	0.491667	0.491667	0.683333	0.3	NA
KNN Classification	Inflammatory	Yes	NA	0.466667	0.466667	0	0.933333	NA
RF Classification	Inflammatory	No	NA	0.541667	0.408333	0.816667	0	0.61
RF Classification	Inflammatory	Yes	NA	0.508333	0.358333	0.716667	0	0.573333
SVM Classification	Inflammatory	Yes	linear	0.766667	0.266667	0.433333	0.1	0.35
SVM Classification	Lung	No	radial	0.933333	0.933333	0.933333	0.933333	0.933333
SVM Classification	Lung	Yes	radial	0.933333	0.933333	0.933333	0.933333	0.933333
RF Classification	Lung	No	NA	0.85	0.85	0.833333	0.866667	0.866667
RF Classification	Lung	Yes	NA	0.85	0.85	0.833333	0.866667	0.866667
KNN Classification	Lung	Yes	NA	0.85	0.85	0.766667	0.933333	0.933333
SVM Classification	Lung	No	linear	0.833333	0.833333	0.833333	0.833333	0.866667
KNN Classification	Lung	No	NA	0.783333	0.783333	0.633333	0.933333	0.8
SVM Classification	Lung	Yes	linear	0.733333	0.733333	0.733333	0.733333	NA
SVM Classification	Lung	No	polynomial	0.633333	0.633333	1	0.266667	0.586667
SVM Classification	Lung	Yes	polynomial	0.633333	0.633333	1	0.266667	0.586667

## Sheet: Table S10
Table S10. Inflammatory Response Variable Importance Ranking. Predictors are ordered from greatest to least variable importance rank calculated from the random forest model with the inclusion of covariates.
Predictor Variable	Variable Importance Rank (Mean Decrease Gini)	Above Background Noise?
SecoB	0.697845	Yes
bEP Chol	0.644691	Yes
Des	0.469353	Yes
DHL	0.449085	Yes
Lan	0.425752	Yes
Lath	0.415376	Yes
25OH-VitD	0.406618	Yes
Chol	0.401598	Yes
Zyme	0.401212	Yes
BMI	0.311414	Yes
Zym	0.269742	Yes
Age	0.228746	No
dHLan	0.203094	No
Visit Season	0.145165	No
Race	0.0385561	No
Sex	0.0350186	No
Disease Status	0.014377	No
Ethnicity	0	No

[truncated: 1 more sheets: Table S11]
