# Supplementary material for: Plasma sterols and vitamin D are correlates and predictors of ozone-induced inflammation in the lung: A pilot study
Source: PLoS One. 2023 May 15;18(5):e0285721. doi: 10.1371/journal.pone.0285721 (PMC10184915; doi:10.1371/journal.pone.0285721)
Supplement: S7 Table — (XLSX) [file pone.0285721.s008.xlsx]

## Sheet: Sheet1
Table S7. Sterol and oxysterol concentrations in plasma.
Disease Status		Non-asthmatics
PLASMA		Pre		Post		P-value*	BH adjusted p-value	Sex								P-value†	BH adjusted p-value
								Male				Female
Analytes								Pre		Post		Pre		Post
Oxysterols (pmol/mL)		Mean	± SD	Mean	± SD			Mean	± SD	Mean	± SD	Mean	± SD	Mean	± SD
25OH-VitD		173.444	60.4165	196.074	78.7514	0.233398	0.299571	133.706	59.8507	157.74	84.0885	213.182	25.6593	234.408	55.1924	0.929	0.955
24OH-Chol		42.278	8.23339	43.2382	9.85998	0.677246	0.696343	39.8553	7.01216	40.9217	5.49371	44.7007	9.26706	45.5548	13.0699	0.953	0.955
SecoB		24.92	32.868	268.289	229.447	0.000977	0.00502457	34.0563	40.597	285.35	251.68	15.7837	22.9829	251.227	227.551	0.9119	0.955
25OH-Chol		11.7566	4.56849	15.8394	6.42976	0.020996	0.0504	13.0688	3.53048	20.1332	5.4772	10.4443	5.41474	11.5457	4.08721	0.0388	0.3492
7Keto-Chol		6.94508	2.0011	10.3857	3.58383	0.003418	0.01026	6.57383	2.48038	8.62	2.33993	7.31633	1.52533	12.1513	3.9114	0.1656	0.522
27OH-Chol		204.778	66.2643	271.252	72.9985	0.000488	0.004392	229.325	75.7027	308.6	76.5923	180.231	49.8304	233.904	50.092	0.1679	0.522
bEP-Chol		11.9526	4.87026	13.2071	4.17775	0.62207	0.693818	12.314	3.48654	13.896	4.05324	11.5912	6.30184	12.5182	4.56401	0.8368	0.955
Sterols (nmol/mL)
Lan		0.08675	0.0951937	0.03125	0.0253166	0.006836	0.0189415	0.0896667	0.104297	0.0255	0.0112561	0.0838333	0.0950672	0.037	0.0346987	0.7237	0.955
Zym		0.03975	0.0235917	0.04175	0.0127074	0.662109	0.696343	0.0375	0.0299717	0.0378333	0.00893122	0.042	0.01772	0.0456667	0.0154488	0.8152	0.955
DHL		0.0946667	0.0536967	0.0778333	0.023525	0.182617	0.286435	0.102167	0.0619271	0.0711667	0.0222478	0.0871667	0.0487172	0.0845	0.0248173	0.2251	0.522
7DHD		0.0353333	0.0168163	0.0368333	0.00904367	0.558105	0.660774	0.035	0.0200998	0.0368333	0.00992807	0.0356667	0.0147603	0.0368333	0.00902035	0.9546	0.955
Des		0.230667	0.0793042	0.283917	0.0910299	0.001465	0.005292	0.267	0.0824112	0.3225	0.0827714	0.194333	0.0622597	0.245333	0.0883531	0.8389	0.955
dHLan		0.00175	0.00121543	0.0239167	0.00725457	0.000488	0.004392	0.00166667	0.0010328	0.0235	0.00582237	0.00183333	0.00147196	0.0243333	0.00902589	0.8796	0.955
Zyme		2.09358	1.4561	2.34575	1.10116	0.233398	0.299571	1.9275	1.61733	1.6625	0.721847	2.25967	1.40803	3.029	1.01299	0.1268	0.522
Lath		1.51067	0.940529	1.28	0.624352	0.151367	0.258857	1.392	1.09428	0.907167	0.39391	1.62933	0.845493	1.65283	0.607304	0.2393	0.522
7DHC		0.300333	0.0721883	0.3395	0.0698967	0.020996	0.0504	0.294667	0.0982582	0.331667	0.0988689	0.306	0.0416269	0.347333	0.0287379	0.9053	0.955
8DHC		0.440417	0.125055	0.511667	0.0868974	0.003418	0.01026	0.454833	0.171342	0.5215	0.122443	0.426	0.0674389	0.501833	0.0372581	0.8236	0.955
Chol		495.036	99.8958	531.485	81.1797	0.129395	0.2322	493.379	112.821	552.662	86.8729	496.692	96.0161	510.308	76.6492	0.261	0.522
Disease Status		Asthmatics
PLASMA		Pre		Post		P-value*	BH adjusted p-value	Sex								P-value†	BH adjusted p-value	P-value§	BH adjusted p-value	Pre		Post		P-valuell	BH adjusted p-value
								Male				Female
Analytes								Pre		Post		Pre		Post
Oxysterols (pmol/mL)		Mean	± SD	Mean	± SD			Mean	± SD	Mean	± SD	Mean	± SD	Mean	± SD					P-Value**	BH adjusted. p-value	P-Value**	BH adjusted. p-value
25OH-VitD		136.049	59.0702	199.801	68.3705	0.001465	0.005292	151.037	38.3695	205.456	63.7477	121.062	75.2669	194.146	78.3802	0.4394	0.752571	0.0374	0.25965	0.179231	0.3222	0.892412	0.923657	0.5829	0.749571
24OH-Chol		34.8071	12.7547	51.3255	16.7494	0.001465	0.005292	34.1888	12.8442	47.5997	12.6527	35.4253	13.8566	55.0513	20.586	0.4787	0.783818	0.0021	0.0378	0.144927	0.274737	0.115324	0.274737	0.4904	0.702
SecoB		37.4698	31.4603	417.082	280.827	0.000488	0.004392	27.227	22.6112	293.038	134.88	47.7127	37.6083	541.126	344.063	0.1497	0.522	0.2033	0.381273	0.867182	0.923657	0.0523233	0.155077	0.2453	0.58
25OH-Chol		16.0702	8.68965	15.8593	5.1547	0.909668	0.91	15.4797	6.59256	15.0192	3.12276	16.6608	11.0374	16.6993	6.85643	0.9281	0.955	0.1632	0.381273	0.106332	0.272571	0.993986	0.994	0.2904	0.58
7Keto-Chol		9.05	4.53214	16.8203	8.5613	0.000977	0.00502457	9.34983	5.43903	14.2197	4.66316	8.75017	3.92298	19.421	11.1029	0.1341	0.522	0.0561	0.25965	0.332366	0.5175	0.00447734	0.0531	0.2742	0.58
27OH-Chol		174.193	60.5018	251.529	60.6365	0.000977	0.00502457	195.254	65.1182	277.702	56.6793	153.133	52.4224	225.355	56.8533	0.707	0.955	0.4936	0.635143	0.257473	0.420545	0.463337	0.612	0.6312	0.7572
bEP-Chol		14.1532	6.30364	18.9933	8.85093	0.077148	0.1542	14.9105	7.24491	16.7952	9.86321	13.396	5.79259	21.1915	7.96656	0.2601	0.522	0.2332	0.381273	0.397553	0.57312	0.0297549	0.1192	0.4621	0.702
Sterols (nmol/mL)
Lan		0.0755833	0.0607476	0.0343333	0.0210598	0.032227	0.07245	0.0916667	0.077562	0.033	0.0225389	0.0595	0.0384955	0.0356667	0.0215283	0.2894	0.547579	0.613	0.721125	0.644177	0.747871	0.898407	0.923657	0.7618	0.805
Zym		0.0584167	0.0341027	0.0464167	0.0170318	0.17627	0.286435	0.0723333	0.0403419	0.0473333	0.0230796	0.0445	0.021594	0.0455	0.0101735	0.0907	0.522	0.1822	0.381273	0.0560359	0.155077	0.626113	0.747871	0.2621	0.58
DHL		0.133167	0.103866	0.0854167	0.0311957	0.095215	0.180379	0.167167	0.14212	0.0826667	0.0215283	0.0991667	0.0275929	0.0881667	0.0407353	0.2047	0.522	0.3184	0.440308	0.133192	0.274737	0.764567	0.860625	0.4486	0.702
7DHD		0.0523333	0.0359351	0.0439167	0.0115559	0.569336	0.660774	0.0686667	0.044581	0.0491667	0.0109621	0.036	0.0146014	0.0386667	0.0103666	0.2229	0.522	0.3001	0.440308	0.0552984	0.155077	0.416455	0.576	0.2266	0.58
Des		0.360333	0.201114	0.368917	0.136702	0.569336	0.660774	0.450167	0.252054	0.414667	0.171395	0.2705	0.0779968	0.323167	0.0819303	0.1143	0.522	0.1448	0.381273	0.0238977	0.10755	0.132244	0.274737	0.1096	0.495
dHLan		0.012	0.00639602	0.0341667	0.00847277	0.000488	0.004392	0.0121667	0.00808497	0.0325	0.00467974	0.0118333	0.00495648	0.0358333	0.0113739	0.5661	0.885913	1	1	0.000337296	0.006066	0.000337296	0.006066	0.6943	0.78075
Zyme		2.31292	0.82813	1.93217	0.694266	0.233398	0.299571	2.1735	0.842607	1.55033	0.374926	2.45233	0.867251	2.314	0.754936	0.3776	0.6804	0.15	0.381273	0.615037	0.747871	0.344761	0.5175	0.507	0.702
Lath		1.3245	0.453332	0.974583	0.356076	0.04248	0.09	1.33833	0.542701	0.795667	0.220978	1.31067	0.396407	1.1535	0.39151	0.1886	0.522	0.6413	0.721125	0.475629	0.612	0.244183	0.418286	0.8045	0.805
7DHC		0.440167	0.193926	0.424417	0.172684	0.63623	0.693818	0.493	0.265089	0.428333	0.240862	0.387333	0.0759254	0.4205	0.0869063	0.0142	0.2628	0.0577	0.25965	0.0178765	0.0920571	0.142286	0.274737	0.068	0.4554
8DHC		0.64	0.252096	0.661833	0.207751	0.225586	0.299571	0.8	0.270485	0.752333	0.238065	0.48	0.0721997	0.571333	0.13646	0.034	0.3492	0.2203	0.381273	0.00948536	0.05694	0.0472641	0.155077	0.0759	0.4554
Chol		659.576	170.915	701.622	192.827	0.203613	0.299571	712.896	228.808	681.063	250.316	606.256	71.34	722.182	134.643	0.0146	0.2628	0.8844	0.936	0.00759038	0.054648	0.00590126	0.0531	0.0061	0.1098
Key
*-Comparison by Wilcoxon rank-sign test between time points within each group
†-mixed model with repeated measures for effect of sex and ozone
§- mixed model with repeated measures for effect of disease status and time
**-Fisher's LSD post hoc test
ll-mixed model with repeated measures effect of sex, disease status, and ozone
P-values <0.05 and q-values <0.2 are in bold
