# Supplementary material for: Plasma sterols and vitamin D are correlates and predictors of ozone-induced inflammation in the lung: A pilot study
Source: PLoS One. 2023 May 15;18(5):e0285721. doi: 10.1371/journal.pone.0285721 (PMC10184915; doi:10.1371/journal.pone.0285721)
Supplement: S8 Table — (XLSX) [file pone.0285721.s009.xlsx]

## Sheet: Sheet1
Table S8. Confusion Matrix from Support Vector Machine Prediction of Inflammatory or Lung Response Status. Covariates in the model included age, race, ethnicity, visit season, disease status, and BMI.
Model	Predicted Response Variable	Covariates	Kernel	AUC	Balanced Accuracy	Sensitivity	Specificity	PPV
SVM Classification	Inflammatory	No	polynomial	0.566667	0.566667	0.933333	0.2	0.723333
SVM Classification	Inflammatory	Yes	polynomial	0.566667	0.566667	0.933333	0.2	0.723333
SVM Classification	Lung	No	radial	0.933333	0.933333	0.933333	0.933333	0.933333
SVM Classification	Lung	Yes	radial	0.933333	0.933333	0.933333	0.933333	0.933333
