# Supplementary material for: Plasma sterols and vitamin D are correlates and predictors of ozone-induced inflammation in the lung: A pilot study
Source: PLoS One. 2023 May 15;18(5):e0285721. doi: 10.1371/journal.pone.0285721 (PMC10184915; doi:10.1371/journal.pone.0285721)
Supplement: S10 Table — (XLSX) [file pone.0285721.s011.xlsx]

## Sheet: Sheet1
Table S10. Inflammatory Response Variable Importance Ranking. Predictors are ordered from greatest to least variable importance rank calculated from the random forest model with the inclusion of covariates.
Predictor Variable	Variable Importance Rank (Mean Decrease Gini)	Above Background Noise?
SecoB	0.697845	Yes
bEP Chol	0.644691	Yes
Des	0.469353	Yes
DHL	0.449085	Yes
Lan	0.425752	Yes
Lath	0.415376	Yes
25OH-VitD	0.406618	Yes
Chol	0.401598	Yes
Zyme	0.401212	Yes
BMI	0.311414	Yes
Zym	0.269742	Yes
Age	0.228746	No
dHLan	0.203094	No
Visit Season	0.145165	No
Race	0.0385561	No
Sex	0.0350186	No
Disease Status	0.014377	No
Ethnicity	0	No
