# Supplementary material for: Plasma sterols and vitamin D are correlates and predictors of ozone-induced inflammation in the lung: A pilot study
Source: PLoS One. 2023 May 15;18(5):e0285721. doi: 10.1371/journal.pone.0285721 (PMC10184915; doi:10.1371/journal.pone.0285721)
Supplement: S11 Table — (XLSX) [file pone.0285721.s012.xlsx]

## Sheet: Sheet1
Table S11. Lung Response Variable Importance Ranking. Predictors are ordered from greatest to least variable importance rank calculated from the random forest model with the inclusion of covariates.
Predictor Variable	Variable Importance Rank (Mean Decrease Gini)	Above Background Noise?
Chol	1.90214	Yes
DHL	0.816744	Yes
dHLan	0.703594	Yes
Zym	0.692746	Yes
Zyme	0.628873	Yes
Disease Status	0.484772	Yes
bEP Chol	0.272122	Yes
Lan	0.233426	No
Des	0.177674	No
Age	0.155865	No
25OH-VitD	0.141765	No
Lath	0.109492	No
BMI	0.0829062	No
SecoB	0.0531991	No
Visit Season	0.0118498	No
Race	0.00433778	No
Ethnicity	0	No
Sex	0	No
